# Supplementary material for: Near-real-time daily estimates of fossil fuel CO2 emissions from major high-emission cities in China
Source: Sci Data. 2022 Nov 10;9:684. doi: 10.1038/s41597-022-01796-3 (PMC9648454; doi:10.1038/s41597-022-01796-3)
Supplement: Supplementary file 1 — Supplementary information [file 41597_2022_1796_MOESM1_ESM.xlsx]

## Sheet: similarity matrix
City	1	2	3	4	5	6	7	8	9	10	11	12	13	14	15	16	17	18	19	20	21	22	23	24	25	26	27	28	29	30	31	32	33	34	35	36	37	38	39	40	41	42	43	44	45	46	47
Beijing	Shanghai(0.84)	Guangzhou(0.75)	Shenzhen(0.70)	Wuhan(0.69)	Hangzhou(0.69)	Tianjin(0.69)	Chongqing(0.68)	Nanjing(0.67)	Zhengzhou(0.66)	Suzhou(0.66)	Qingdao(0.66)	Xi'an(0.65)	Hefei(0.64)	Jinan(0.63)	Changsha(0.63)	Shenyang(0.60)	Fuzhou(0.59)	Chengdu(0.59)	Ningbo(0.59)	Wuxi(0.58)	Shijiazhuang(0.58)	Dalian(0.58)	Xuzhou(0.57)	Taiyuan(0.56)	Kunming(0.55)	Nanchang(0.54)	Weifang(0.54)	Hohhot(0.53)	Changchun(0.53)	Guiyang(0.53)	Nanning(0.52)	Baotou(0.52)	Harbin(0.51)	Lanzhou(0.51)	Linyi(0.50)	Tangshan(0.49)	Foshan(0.49)	Xining(0.49)	Yinchuan(0.49)	Handan(0.48)	Urumqi(0.46)	Binzhou(0.46)	Ordos(0.44)	Dongguan(0.42)	Haikou(0.38)	Yulin(0.38)	Lvliang(0.34)
Tianjin	Zhengzhou(0.91)	Qingdao(0.90)	Wuhan(0.88)	Hangzhou(0.87)	Dalian(0.87)	Nanjing(0.87)	Jinan(0.87)	Shenyang(0.87)	Hefei(0.86)	Changsha(0.85)	Xuzhou(0.85)	Xi'an(0.84)	Shijiazhuang(0.83)	Ningbo(0.83)	Suzhou(0.83)	Wuxi(0.82)	Taiyuan(0.82)	Nanchang(0.81)	Weifang(0.80)	Fuzhou(0.80)	Changchun(0.79)	Baotou(0.79)	Hohhot(0.79)	Lanzhou(0.77)	Yinchuan(0.76)	Tangshan(0.76)	Guangzhou(0.76)	Guiyang(0.75)	Handan(0.74)	Kunming(0.74)	Linyi(0.73)	Binzhou(0.73)	Shenzhen(0.72)	Foshan(0.72)	Ordos(0.71)	Xining(0.71)	Harbin(0.70)	Nanning(0.69)	Beijing(0.69)	Chengdu(0.68)	Chongqing(0.66)	Shanghai(0.66)	Yulin(0.64)	Urumqi(0.64)	Lvliang(0.61)	Dongguan(0.56)	Haikou(0.54)
Chongqing	Guangzhou(0.75)	Chengdu(0.71)	Shanghai(0.71)	Zhengzhou(0.68)	Beijing(0.68)	Wuhan(0.68)	Xi'an(0.67)	Tianjin(0.66)	Shenzhen(0.66)	Hangzhou(0.66)	Suzhou(0.65)	Changsha(0.64)	Qingdao(0.63)	Shijiazhuang(0.63)	Jinan(0.62)	Hefei(0.62)	Nanjing(0.61)	Fuzhou(0.61)	Ningbo(0.61)	Kunming(0.60)	Xuzhou(0.60)	Weifang(0.60)	Linyi(0.59)	Nanning(0.59)	Handan(0.58)	Nanchang(0.57)	Wuxi(0.57)	Guiyang(0.57)	Shenyang(0.55)	Dalian(0.55)	Tangshan(0.55)	Changchun(0.55)	Foshan(0.54)	Taiyuan(0.53)	Lanzhou(0.53)	Hohhot(0.51)	Binzhou(0.51)	Harbin(0.51)	Yinchuan(0.51)	Xining(0.50)	Baotou(0.49)	Yulin(0.47)	Ordos(0.47)	Urumqi(0.46)	Haikou(0.46)	Lvliang(0.45)	Dongguan(0.38)
Qingdao	Jinan(0.95)	Zhengzhou(0.91)	Hefei(0.91)	Tianjin(0.90)	Hangzhou(0.90)	Xuzhou(0.89)	Nanjing(0.89)	Dalian(0.89)	Wuhan(0.88)	Fuzhou(0.87)	Changsha(0.87)	Shenyang(0.87)	Shijiazhuang(0.86)	Ningbo(0.86)	Weifang(0.85)	Nanchang(0.85)	Xi'an(0.84)	Wuxi(0.84)	Changchun(0.83)	Taiyuan(0.82)	Suzhou(0.82)	Hohhot(0.82)	Baotou(0.79)	Tangshan(0.79)	Linyi(0.78)	Binzhou(0.78)	Guiyang(0.78)	Handan(0.78)	Yinchuan(0.77)	Lanzhou(0.77)	Kunming(0.76)	Harbin(0.76)	Guangzhou(0.74)	Nanning(0.74)	Xining(0.73)	Ordos(0.72)	Chengdu(0.71)	Foshan(0.69)	Shenzhen(0.68)	Yulin(0.66)	Beijing(0.66)	Lvliang(0.64)	Chongqing(0.63)	Shanghai(0.63)	Urumqi(0.62)	Haikou(0.62)	Dongguan(0.58)
Changsha	Wuhan(0.94)	Hangzhou(0.91)	Hefei(0.91)	Zhengzhou(0.91)	Nanjing(0.90)	Fuzhou(0.89)	Nanchang(0.89)	Qingdao(0.87)	Jinan(0.87)	Ningbo(0.86)	Xuzhou(0.86)	Xi'an(0.86)	Wuxi(0.85)	Tianjin(0.85)	Guiyang(0.85)	Kunming(0.85)	Taiyuan(0.83)	Suzhou(0.83)	Dalian(0.82)	Shijiazhuang(0.82)	Lanzhou(0.80)	Guangzhou(0.80)	Weifang(0.79)	Shenyang(0.79)	Hohhot(0.79)	Baotou(0.79)	Yinchuan(0.79)	Nanning(0.78)	Foshan(0.77)	Xining(0.75)	Shenzhen(0.75)	Handan(0.74)	Tangshan(0.74)	Binzhou(0.73)	Linyi(0.73)	Changchun(0.73)	Ordos(0.72)	Chengdu(0.71)	Yulin(0.65)	Urumqi(0.65)	Harbin(0.65)	Chongqing(0.64)	Beijing(0.63)	Dongguan(0.63)	Shanghai(0.63)	Haikou(0.62)	Lvliang(0.62)
Nanjing	Hangzhou(0.93)	Wuhan(0.92)	Changsha(0.90)	Wuxi(0.89)	Qingdao(0.89)	Hefei(0.89)	Ningbo(0.87)	Tianjin(0.87)	Zhengzhou(0.87)	Suzhou(0.86)	Jinan(0.85)	Fuzhou(0.85)	Dalian(0.84)	Nanchang(0.84)	Xuzhou(0.83)	Shenyang(0.81)	Taiyuan(0.81)	Xi'an(0.81)	Guangzhou(0.79)	Baotou(0.78)	Shijiazhuang(0.77)	Guiyang(0.77)	Hohhot(0.77)	Weifang(0.76)	Shenzhen(0.76)	Kunming(0.76)	Foshan(0.75)	Lanzhou(0.75)	Yinchuan(0.75)	Changchun(0.73)	Tangshan(0.73)	Ordos(0.72)	Binzhou(0.71)	Nanning(0.71)	Handan(0.70)	Xining(0.69)	Linyi(0.69)	Beijing(0.67)	Dongguan(0.66)	Shanghai(0.66)	Chengdu(0.66)	Harbin(0.65)	Yulin(0.63)	Chongqing(0.61)	Urumqi(0.61)	Lvliang(0.58)	Haikou(0.56)
Baotou	Taiyuan(0.92)	Yinchuan(0.91)	Hohhot(0.91)	Lanzhou(0.89)	Dalian(0.85)	Xining(0.83)	Shenyang(0.83)	Xuzhou(0.82)	Nanchang(0.82)	Jinan(0.81)	Shijiazhuang(0.80)	Ordos(0.80)	Hefei(0.80)	Zhengzhou(0.80)	Guiyang(0.80)	Qingdao(0.79)	Tianjin(0.79)	Changsha(0.79)	Xi'an(0.78)	Nanjing(0.78)	Weifang(0.78)	Wuxi(0.77)	Binzhou(0.77)	Wuhan(0.76)	Kunming(0.76)	Urumqi(0.75)	Tangshan(0.75)	Changchun(0.75)	Ningbo(0.75)	Fuzhou(0.75)	Hangzhou(0.74)	Handan(0.74)	Linyi(0.70)	Suzhou(0.69)	Nanning(0.69)	Yulin(0.69)	Foshan(0.69)	Harbin(0.67)	Lvliang(0.66)	Guangzhou(0.61)	Chengdu(0.60)	Shenzhen(0.58)	Dongguan(0.58)	Haikou(0.56)	Beijing(0.52)	Chongqing(0.49)	Shanghai(0.47)
Taiyuan	Baotou(0.92)	Hohhot(0.91)	Lanzhou(0.89)	Yinchuan(0.88)	Dalian(0.86)	Shenyang(0.86)	Hefei(0.86)	Nanchang(0.85)	Jinan(0.84)	Guiyang(0.84)	Zhengzhou(0.84)	Xuzhou(0.84)	Xining(0.84)	Xi'an(0.83)	Shijiazhuang(0.83)	Changsha(0.83)	Tianjin(0.82)	Qingdao(0.82)	Nanjing(0.81)	Wuhan(0.81)	Kunming(0.80)	Hangzhou(0.79)	Weifang(0.78)	Fuzhou(0.78)	Wuxi(0.78)	Ningbo(0.77)	Binzhou(0.75)	Changchun(0.75)	Ordos(0.74)	Nanning(0.74)	Urumqi(0.74)	Handan(0.74)	Tangshan(0.73)	Suzhou(0.71)	Linyi(0.71)	Foshan(0.70)	Harbin(0.68)	Guangzhou(0.66)	Yulin(0.65)	Lvliang(0.62)	Shenzhen(0.62)	Chengdu(0.61)	Haikou(0.58)	Dongguan(0.56)	Beijing(0.56)	Chongqing(0.53)	Shanghai(0.51)
Dalian	Shenyang(0.92)	Xuzhou(0.90)	Qingdao(0.89)	Jinan(0.87)	Tianjin(0.87)	Taiyuan(0.86)	Nanchang(0.86)	Changchun(0.86)	Hefei(0.85)	Baotou(0.85)	Zhengzhou(0.85)	Weifang(0.85)	Ningbo(0.85)	Shijiazhuang(0.84)	Wuxi(0.84)	Nanjing(0.84)	Hohhot(0.84)	Changsha(0.82)	Hangzhou(0.82)	Yinchuan(0.81)	Tangshan(0.81)	Wuhan(0.81)	Fuzhou(0.81)	Binzhou(0.80)	Lanzhou(0.79)	Xi'an(0.79)	Suzhou(0.79)	Handan(0.78)	Ordos(0.76)	Guiyang(0.76)	Linyi(0.76)	Harbin(0.74)	Xining(0.73)	Kunming(0.72)	Foshan(0.71)	Yulin(0.69)	Nanning(0.69)	Lvliang(0.67)	Guangzhou(0.66)	Shenzhen(0.63)	Chengdu(0.63)	Urumqi(0.62)	Beijing(0.58)	Dongguan(0.57)	Haikou(0.56)	Chongqing(0.55)	Shanghai(0.55)
Dongguan	Wuxi(0.70)	Foshan(0.67)	Nanjing(0.66)	Suzhou(0.65)	Ordos(0.65)	Ningbo(0.64)	Changsha(0.63)	Hangzhou(0.61)	Wuhan(0.61)	Nanchang(0.61)	Shenzhen(0.60)	Fuzhou(0.60)	Hefei(0.58)	Qingdao(0.58)	Baotou(0.58)	Dalian(0.57)	Xuzhou(0.57)	Taiyuan(0.56)	Tianjin(0.56)	Zhengzhou(0.56)	Jinan(0.56)	Guangzhou(0.55)	Guiyang(0.55)	Yinchuan(0.55)	Kunming(0.54)	Lanzhou(0.54)	Tangshan(0.54)	Yulin(0.53)	Hohhot(0.52)	Shenyang(0.52)	Xi'an(0.52)	Weifang(0.50)	Binzhou(0.49)	Shijiazhuang(0.49)	Xining(0.48)	Changchun(0.48)	Nanning(0.47)	Handan(0.46)	Urumqi(0.45)	Lvliang(0.45)	Shanghai(0.44)	Chengdu(0.44)	Linyi(0.44)	Beijing(0.42)	Chongqing(0.38)	Haikou(0.38)	Harbin(0.37)
Foshan	Wuxi(0.81)	Ningbo(0.80)	Suzhou(0.78)	Changsha(0.77)	Nanchang(0.77)	Nanjing(0.75)	Wuhan(0.74)	Hangzhou(0.73)	Xuzhou(0.73)	Shenzhen(0.73)	Ordos(0.73)	Tianjin(0.72)	Dalian(0.71)	Zhengzhou(0.71)	Fuzhou(0.71)	Taiyuan(0.70)	Hefei(0.70)	Yinchuan(0.69)	Lanzhou(0.69)	Qingdao(0.69)	Tangshan(0.69)	Guiyang(0.69)	Baotou(0.69)	Kunming(0.68)	Guangzhou(0.68)	Jinan(0.67)	Dongguan(0.67)	Xi'an(0.66)	Weifang(0.66)	Yulin(0.66)	Shenyang(0.66)	Shijiazhuang(0.65)	Handan(0.64)	Hohhot(0.63)	Binzhou(0.63)	Changchun(0.61)	Lvliang(0.61)	Nanning(0.60)	Xining(0.60)	Linyi(0.59)	Urumqi(0.55)	Chengdu(0.55)	Chongqing(0.54)	Shanghai(0.54)	Beijing(0.49)	Harbin(0.48)	Haikou(0.46)
Tangshan	Binzhou(0.87)	Handan(0.86)	Weifang(0.86)	Changchun(0.86)	Xuzhou(0.85)	Yulin(0.85)	Lvliang(0.83)	Ningbo(0.82)	Dalian(0.81)	Ordos(0.81)	Linyi(0.81)	Shijiazhuang(0.80)	Wuxi(0.79)	Nanchang(0.79)	Qingdao(0.79)	Jinan(0.78)	Yinchuan(0.77)	Zhengzhou(0.77)	Tianjin(0.76)	Shenyang(0.76)	Suzhou(0.76)	Baotou(0.75)	Fuzhou(0.75)	Hohhot(0.74)	Changsha(0.74)	Nanjing(0.73)	Taiyuan(0.73)	Lanzhou(0.73)	Hefei(0.72)	Hangzhou(0.72)	Wuhan(0.72)	Harbin(0.71)	Xi'an(0.70)	Foshan(0.69)	Guiyang(0.68)	Chengdu(0.67)	Xining(0.66)	Kunming(0.66)	Nanning(0.64)	Guangzhou(0.59)	Urumqi(0.57)	Haikou(0.57)	Shenzhen(0.56)	Chongqing(0.55)	Dongguan(0.54)	Beijing(0.49)	Shanghai(0.49)
Shenzhen	Guangzhou(0.86)	Suzhou(0.78)	Wuhan(0.78)	Shanghai(0.77)	Hangzhou(0.77)	Nanjing(0.76)	Changsha(0.75)	Foshan(0.73)	Tianjin(0.72)	Wuxi(0.72)	Ningbo(0.71)	Zhengzhou(0.70)	Beijing(0.70)	Hefei(0.69)	Qingdao(0.68)	Fuzhou(0.67)	Xi'an(0.67)	Chongqing(0.66)	Nanchang(0.66)	Jinan(0.65)	Kunming(0.64)	Xuzhou(0.64)	Dalian(0.63)	Guiyang(0.62)	Taiyuan(0.62)	Shenyang(0.61)	Dongguan(0.60)	Shijiazhuang(0.59)	Lanzhou(0.59)	Baotou(0.58)	Weifang(0.58)	Nanning(0.57)	Chengdu(0.57)	Yinchuan(0.56)	Hohhot(0.56)	Tangshan(0.56)	Ordos(0.55)	Changchun(0.54)	Handan(0.53)	Xining(0.52)	Linyi(0.52)	Binzhou(0.51)	Urumqi(0.49)	Yulin(0.48)	Harbin(0.45)	Lvliang(0.43)	Haikou(0.41)
Guangzhou	Shenzhen(0.86)	Wuhan(0.84)	Hangzhou(0.83)	Changsha(0.80)	Nanjing(0.79)	Shanghai(0.79)	Suzhou(0.78)	Zhengzhou(0.78)	Hefei(0.76)	Tianjin(0.76)	Xi'an(0.76)	Beijing(0.75)	Fuzhou(0.75)	Chongqing(0.75)	Qingdao(0.74)	Ningbo(0.73)	Jinan(0.72)	Kunming(0.72)	Wuxi(0.72)	Nanchang(0.70)	Xuzhou(0.69)	Guiyang(0.69)	Chengdu(0.68)	Nanning(0.68)	Foshan(0.68)	Shijiazhuang(0.67)	Dalian(0.66)	Taiyuan(0.66)	Shenyang(0.66)	Weifang(0.65)	Lanzhou(0.63)	Hohhot(0.62)	Baotou(0.61)	Linyi(0.61)	Yinchuan(0.60)	Handan(0.59)	Tangshan(0.59)	Changchun(0.59)	Xining(0.59)	Binzhou(0.57)	Ordos(0.55)	Dongguan(0.55)	Harbin(0.54)	Urumqi(0.53)	Haikou(0.52)	Yulin(0.50)	Lvliang(0.46)
Suzhou	Ningbo(0.89)	Wuxi(0.89)	Nanjing(0.86)	Hangzhou(0.86)	Wuhan(0.84)	Tianjin(0.83)	Changsha(0.83)	Qingdao(0.82)	Zhengzhou(0.81)	Xuzhou(0.80)	Fuzhou(0.79)	Dalian(0.79)	Shenzhen(0.78)	Foshan(0.78)	Nanchang(0.78)	Guangzhou(0.78)	Hefei(0.78)	Jinan(0.78)	Tangshan(0.76)	Weifang(0.74)	Shenyang(0.74)	Xi'an(0.73)	Shijiazhuang(0.72)	Changchun(0.72)	Ordos(0.71)	Taiyuan(0.71)	Shanghai(0.70)	Baotou(0.69)	Handan(0.69)	Binzhou(0.68)	Yinchuan(0.68)	Guiyang(0.68)	Kunming(0.68)	Linyi(0.67)	Lanzhou(0.67)	Hohhot(0.67)	Yulin(0.66)	Chengdu(0.66)	Beijing(0.66)	Chongqing(0.65)	Dongguan(0.65)	Nanning(0.63)	Lvliang(0.61)	Harbin(0.61)	Xining(0.60)	Urumqi(0.53)	Haikou(0.50)
Wuxi	Ningbo(0.93)	Nanjing(0.89)	Suzhou(0.89)	Changsha(0.85)	Hangzhou(0.85)	Nanchang(0.85)	Xuzhou(0.85)	Qingdao(0.84)	Dalian(0.84)	Wuhan(0.84)	Tianjin(0.82)	Fuzhou(0.82)	Zhengzhou(0.81)	Hefei(0.81)	Jinan(0.81)	Foshan(0.81)	Tangshan(0.79)	Ordos(0.79)	Shenyang(0.78)	Weifang(0.78)	Taiyuan(0.78)	Baotou(0.77)	Changchun(0.75)	Yinchuan(0.75)	Shijiazhuang(0.75)	Binzhou(0.74)	Xi'an(0.74)	Hohhot(0.74)	Lanzhou(0.74)	Guiyang(0.73)	Handan(0.72)	Shenzhen(0.72)	Guangzhou(0.72)	Kunming(0.71)	Yulin(0.71)	Linyi(0.70)	Dongguan(0.70)	Nanning(0.66)	Xining(0.66)	Lvliang(0.66)	Chengdu(0.64)	Harbin(0.63)	Shanghai(0.60)	Beijing(0.58)	Urumqi(0.58)	Chongqing(0.57)	Haikou(0.54)
Hangzhou	Wuhan(0.94)	Nanjing(0.93)	Changsha(0.91)	Hefei(0.90)	Qingdao(0.90)	Zhengzhou(0.89)	Fuzhou(0.87)	Tianjin(0.87)	Ningbo(0.86)	Jinan(0.86)	Suzhou(0.86)	Wuxi(0.85)	Nanchang(0.83)	Xuzhou(0.83)	Guangzhou(0.83)	Xi'an(0.83)	Dalian(0.82)	Shenyang(0.80)	Shijiazhuang(0.79)	Taiyuan(0.79)	Guiyang(0.78)	Weifang(0.78)	Shenzhen(0.77)	Kunming(0.77)	Hohhot(0.75)	Baotou(0.74)	Nanning(0.74)	Lanzhou(0.74)	Foshan(0.73)	Changchun(0.73)	Yinchuan(0.72)	Tangshan(0.72)	Linyi(0.71)	Handan(0.71)	Binzhou(0.70)	Beijing(0.69)	Chengdu(0.69)	Shanghai(0.69)	Xining(0.69)	Ordos(0.68)	Harbin(0.66)	Chongqing(0.66)	Dongguan(0.61)	Yulin(0.61)	Urumqi(0.59)	Haikou(0.59)	Lvliang(0.57)
Zhengzhou	Jinan(0.92)	Wuhan(0.92)	Xi'an(0.91)	Qingdao(0.91)	Hefei(0.91)	Tianjin(0.91)	Changsha(0.91)	Hangzhou(0.89)	Shijiazhuang(0.89)	Xuzhou(0.89)	Nanjing(0.87)	Fuzhou(0.86)	Nanchang(0.86)	Dalian(0.85)	Weifang(0.84)	Shenyang(0.84)	Taiyuan(0.84)	Ningbo(0.84)	Guiyang(0.82)	Hohhot(0.82)	Kunming(0.82)	Wuxi(0.81)	Lanzhou(0.81)	Suzhou(0.81)	Baotou(0.80)	Yinchuan(0.80)	Handan(0.78)	Changchun(0.78)	Linyi(0.78)	Nanning(0.78)	Guangzhou(0.78)	Tangshan(0.77)	Xining(0.76)	Binzhou(0.76)	Chengdu(0.74)	Harbin(0.71)	Ordos(0.71)	Foshan(0.71)	Shenzhen(0.70)	Chongqing(0.68)	Urumqi(0.67)	Beijing(0.66)	Yulin(0.66)	Lvliang(0.63)	Shanghai(0.63)	Haikou(0.62)	Dongguan(0.56)
Fuzhou	Nanchang(0.89)	Hefei(0.89)	Changsha(0.89)	Jinan(0.87)	Hangzhou(0.87)	Qingdao(0.87)	Xuzhou(0.87)	Zhengzhou(0.86)	Wuhan(0.86)	Ningbo(0.86)	Nanjing(0.85)	Weifang(0.83)	Guiyang(0.83)	Wuxi(0.82)	Shijiazhuang(0.82)	Xi'an(0.82)	Nanning(0.81)	Dalian(0.81)	Kunming(0.81)	Tianjin(0.80)	Suzhou(0.79)	Linyi(0.78)	Taiyuan(0.78)	Shenyang(0.78)	Hohhot(0.78)	Binzhou(0.78)	Handan(0.77)	Lanzhou(0.76)	Yinchuan(0.75)	Changchun(0.75)	Guangzhou(0.75)	Tangshan(0.75)	Baotou(0.75)	Xining(0.73)	Chengdu(0.72)	Foshan(0.71)	Harbin(0.71)	Haikou(0.70)	Ordos(0.69)	Shenzhen(0.67)	Yulin(0.65)	Lvliang(0.63)	Chongqing(0.61)	Dongguan(0.60)	Beijing(0.59)	Urumqi(0.59)	Shanghai(0.59)
Binzhou	Handan(0.91)	Weifang(0.90)	Linyi(0.87)	Tangshan(0.87)	Xuzhou(0.86)	Changchun(0.85)	Shijiazhuang(0.84)	Nanchang(0.82)	Lvliang(0.81)	Jinan(0.81)	Yinchuan(0.80)	Dalian(0.80)	Hohhot(0.80)	Yulin(0.79)	Qingdao(0.78)	Fuzhou(0.78)	Harbin(0.78)	Baotou(0.77)	Ningbo(0.77)	Shenyang(0.76)	Zhengzhou(0.76)	Lanzhou(0.76)	Ordos(0.76)	Taiyuan(0.75)	Hefei(0.75)	Wuxi(0.74)	Guiyang(0.74)	Changsha(0.73)	Xining(0.73)	Tianjin(0.73)	Xi'an(0.73)	Nanning(0.71)	Nanjing(0.71)	Hangzhou(0.70)	Wuhan(0.70)	Kunming(0.70)	Chengdu(0.68)	Suzhou(0.68)	Haikou(0.67)	Foshan(0.63)	Urumqi(0.59)	Guangzhou(0.57)	Chongqing(0.51)	Shenzhen(0.51)	Dongguan(0.49)	Beijing(0.46)	Shanghai(0.44)
Haikou	Nanning(0.80)	Linyi(0.71)	Guiyang(0.70)	Fuzhou(0.70)	Kunming(0.69)	Chengdu(0.68)	Binzhou(0.67)	Weifang(0.67)	Handan(0.67)	Xining(0.66)	Shijiazhuang(0.66)	Nanchang(0.66)	Jinan(0.65)	Xi'an(0.65)	Hefei(0.64)	Xuzhou(0.64)	Hohhot(0.64)	Harbin(0.63)	Changsha(0.62)	Zhengzhou(0.62)	Lanzhou(0.62)	Qingdao(0.62)	Yinchuan(0.61)	Wuhan(0.59)	Hangzhou(0.59)	Taiyuan(0.58)	Changchun(0.57)	Ningbo(0.57)	Tangshan(0.57)	Baotou(0.56)	Dalian(0.56)	Nanjing(0.56)	Shenyang(0.56)	Lvliang(0.55)	Wuxi(0.54)	Tianjin(0.54)	Yulin(0.53)	Guangzhou(0.52)	Ordos(0.51)	Suzhou(0.50)	Urumqi(0.50)	Chongqing(0.46)	Foshan(0.46)	Shenzhen(0.41)	Beijing(0.38)	Dongguan(0.38)	Shanghai(0.35)
Guiyang	Kunming(0.94)	Nanning(0.88)	Lanzhou(0.87)	Xining(0.86)	Nanchang(0.86)	Xi'an(0.86)	Hefei(0.85)	Changsha(0.85)	Taiyuan(0.84)	Hohhot(0.83)	Fuzhou(0.83)	Yinchuan(0.83)	Zhengzhou(0.82)	Jinan(0.81)	Shijiazhuang(0.81)	Xuzhou(0.81)	Wuhan(0.80)	Baotou(0.80)	Qingdao(0.78)	Hangzhou(0.78)	Nanjing(0.77)	Weifang(0.77)	Dalian(0.76)	Shenyang(0.75)	Tianjin(0.75)	Ningbo(0.74)	Handan(0.74)	Binzhou(0.74)	Wuxi(0.73)	Linyi(0.73)	Urumqi(0.72)	Haikou(0.70)	Guangzhou(0.69)	Foshan(0.69)	Ordos(0.69)	Chengdu(0.68)	Tangshan(0.68)	Suzhou(0.68)	Changchun(0.68)	Harbin(0.64)	Yulin(0.62)	Shenzhen(0.62)	Lvliang(0.61)	Chongqing(0.57)	Dongguan(0.55)	Beijing(0.53)	Shanghai(0.50)
Jinan	Qingdao(0.95)	Zhengzhou(0.92)	Hefei(0.91)	Shijiazhuang(0.90)	Xuzhou(0.90)	Xi'an(0.87)	Fuzhou(0.87)	Weifang(0.87)	Dalian(0.87)	Tianjin(0.87)	Changsha(0.87)	Shenyang(0.86)	Wuhan(0.86)	Hangzhou(0.86)	Nanchang(0.86)	Hohhot(0.86)	Nanjing(0.85)	Taiyuan(0.84)	Ningbo(0.83)	Changchun(0.82)	Guiyang(0.81)	Baotou(0.81)	Linyi(0.81)	Wuxi(0.81)	Binzhou(0.81)	Lanzhou(0.80)	Yinchuan(0.80)	Handan(0.80)	Kunming(0.79)	Tangshan(0.78)	Nanning(0.78)	Suzhou(0.78)	Harbin(0.78)	Xining(0.77)	Chengdu(0.73)	Guangzhou(0.72)	Ordos(0.72)	Yulin(0.67)	Foshan(0.67)	Haikou(0.65)	Urumqi(0.65)	Lvliang(0.65)	Shenzhen(0.65)	Beijing(0.63)	Chongqing(0.62)	Shanghai(0.59)	Dongguan(0.56)
Nanchang	Xuzhou(0.92)	Fuzhou(0.89)	Changsha(0.89)	Hefei(0.87)	Ningbo(0.87)	Jinan(0.86)	Guiyang(0.86)	Zhengzhou(0.86)	Dalian(0.86)	Qingdao(0.85)	Weifang(0.85)	Wuxi(0.85)	Taiyuan(0.85)	Shijiazhuang(0.84)	Nanjing(0.84)	Wuhan(0.84)	Yinchuan(0.84)	Hangzhou(0.83)	Lanzhou(0.83)	Hohhot(0.82)	Kunming(0.82)	Baotou(0.82)	Xi'an(0.82)	Binzhou(0.82)	Shenyang(0.81)	Tianjin(0.81)	Handan(0.80)	Tangshan(0.79)	Nanning(0.79)	Linyi(0.78)	Suzhou(0.78)	Changchun(0.77)	Xining(0.77)	Ordos(0.77)	Foshan(0.77)	Yulin(0.71)	Guangzhou(0.70)	Lvliang(0.69)	Harbin(0.68)	Chengdu(0.68)	Haikou(0.66)	Shenzhen(0.66)	Urumqi(0.64)	Dongguan(0.61)	Chongqing(0.57)	Beijing(0.54)	Shanghai(0.53)
Xi'an	Zhengzhou(0.91)	Hefei(0.89)	Jinan(0.87)	Shijiazhuang(0.87)	Wuhan(0.87)	Kunming(0.86)	Changsha(0.86)	Guiyang(0.86)	Qingdao(0.84)	Tianjin(0.84)	Taiyuan(0.83)	Hangzhou(0.83)	Hohhot(0.83)	Xuzhou(0.82)	Lanzhou(0.82)	Nanning(0.82)	Fuzhou(0.82)	Nanchang(0.82)	Xining(0.81)	Nanjing(0.81)	Shenyang(0.80)	Weifang(0.80)	Dalian(0.79)	Yinchuan(0.79)	Baotou(0.78)	Guangzhou(0.76)	Ningbo(0.76)	Linyi(0.75)	Handan(0.75)	Chengdu(0.74)	Wuxi(0.74)	Suzhou(0.73)	Binzhou(0.73)	Changchun(0.73)	Urumqi(0.71)	Tangshan(0.70)	Harbin(0.70)	Chongqing(0.67)	Shenzhen(0.67)	Ordos(0.66)	Foshan(0.66)	Beijing(0.65)	Haikou(0.65)	Yulin(0.61)	Shanghai(0.60)	Lvliang(0.59)	Dongguan(0.52)
Yinchuan	Lanzhou(0.94)	Baotou(0.91)	Hohhot(0.89)	Taiyuan(0.88)	Xining(0.86)	Nanchang(0.84)	Xuzhou(0.84)	Guiyang(0.83)	Shijiazhuang(0.82)	Dalian(0.81)	Ordos(0.81)	Binzhou(0.80)	Jinan(0.80)	Weifang(0.80)	Zhengzhou(0.80)	Kunming(0.79)	Xi'an(0.79)	Changsha(0.79)	Shenyang(0.79)	Handan(0.79)	Hefei(0.78)	Qingdao(0.77)	Tangshan(0.77)	Tianjin(0.76)	Urumqi(0.76)	Fuzhou(0.75)	Wuxi(0.75)	Wuhan(0.75)	Ningbo(0.75)	Nanjing(0.75)	Changchun(0.74)	Linyi(0.73)	Yulin(0.73)	Nanning(0.73)	Hangzhou(0.72)	Lvliang(0.71)	Foshan(0.69)	Suzhou(0.68)	Harbin(0.66)	Chengdu(0.64)	Haikou(0.61)	Guangzhou(0.60)	Shenzhen(0.56)	Dongguan(0.55)	Chongqing(0.51)	Beijing(0.49)	Shanghai(0.45)
Nanning	Guiyang(0.88)	Kunming(0.88)	Xi'an(0.82)	Fuzhou(0.81)	Hefei(0.80)	Haikou(0.80)	Xining(0.79)	Nanchang(0.79)	Shijiazhuang(0.79)	Changsha(0.78)	Jinan(0.78)	Zhengzhou(0.78)	Lanzhou(0.76)	Hohhot(0.76)	Xuzhou(0.76)	Wuhan(0.75)	Weifang(0.75)	Linyi(0.75)	Qingdao(0.74)	Taiyuan(0.74)	Hangzhou(0.74)	Yinchuan(0.73)	Chengdu(0.73)	Handan(0.72)	Binzhou(0.71)	Nanjing(0.71)	Baotou(0.69)	Shenyang(0.69)	Dalian(0.69)	Ningbo(0.69)	Tianjin(0.69)	Guangzhou(0.68)	Wuxi(0.66)	Harbin(0.66)	Changchun(0.65)	Tangshan(0.64)	Urumqi(0.63)	Suzhou(0.63)	Foshan(0.60)	Ordos(0.60)	Chongqing(0.59)	Lvliang(0.57)	Shenzhen(0.57)	Yulin(0.57)	Beijing(0.52)	Shanghai(0.49)	Dongguan(0.47)
Hohhot	Taiyuan(0.91)	Baotou(0.91)	Yinchuan(0.89)	Lanzhou(0.89)	Xining(0.88)	Shijiazhuang(0.86)	Jinan(0.86)	Shenyang(0.84)	Dalian(0.84)	Xuzhou(0.83)	Hefei(0.83)	Guiyang(0.83)	Xi'an(0.83)	Nanchang(0.82)	Zhengzhou(0.82)	Qingdao(0.82)	Weifang(0.81)	Binzhou(0.80)	Kunming(0.79)	Changsha(0.79)	Tianjin(0.79)	Fuzhou(0.78)	Changchun(0.77)	Handan(0.77)	Wuhan(0.77)	Nanjing(0.77)	Nanning(0.76)	Hangzhou(0.75)	Linyi(0.75)	Urumqi(0.74)	Tangshan(0.74)	Ordos(0.74)	Wuxi(0.74)	Ningbo(0.74)	Harbin(0.73)	Suzhou(0.67)	Yulin(0.66)	Lvliang(0.65)	Chengdu(0.64)	Haikou(0.64)	Foshan(0.63)	Guangzhou(0.62)	Shenzhen(0.56)	Beijing(0.53)	Dongguan(0.52)	Chongqing(0.51)	Shanghai(0.47)
Chengdu	Linyi(0.76)	Zhengzhou(0.74)	Xi'an(0.74)	Shijiazhuang(0.74)	Jinan(0.73)	Handan(0.73)	Weifang(0.73)	Nanning(0.73)	Fuzhou(0.72)	Chongqing(0.71)	Qingdao(0.71)	Kunming(0.71)	Changsha(0.71)	Wuhan(0.71)	Xuzhou(0.71)	Hangzhou(0.69)	Hefei(0.69)	Guiyang(0.68)	Binzhou(0.68)	Haikou(0.68)	Guangzhou(0.68)	Nanchang(0.68)	Tianjin(0.68)	Tangshan(0.67)	Ningbo(0.67)	Suzhou(0.66)	Nanjing(0.66)	Changchun(0.65)	Lanzhou(0.65)	Harbin(0.65)	Hohhot(0.64)	Xining(0.64)	Yinchuan(0.64)	Wuxi(0.64)	Dalian(0.63)	Yulin(0.62)	Taiyuan(0.61)	Shenyang(0.61)	Lvliang(0.61)	Baotou(0.60)	Ordos(0.59)	Beijing(0.59)	Shenzhen(0.57)	Shanghai(0.56)	Urumqi(0.56)	Foshan(0.55)	Dongguan(0.44)
Shenyang	Dalian(0.92)	Qingdao(0.87)	Tianjin(0.87)	Jinan(0.86)	Taiyuan(0.86)	Hefei(0.85)	Shijiazhuang(0.85)	Xuzhou(0.85)	Hohhot(0.84)	Zhengzhou(0.84)	Changchun(0.84)	Baotou(0.83)	Weifang(0.82)	Nanjing(0.81)	Nanchang(0.81)	Xi'an(0.80)	Hangzhou(0.80)	Wuhan(0.80)	Changsha(0.79)	Yinchuan(0.79)	Ningbo(0.78)	Fuzhou(0.78)	Wuxi(0.78)	Lanzhou(0.78)	Binzhou(0.76)	Harbin(0.76)	Tangshan(0.76)	Guiyang(0.75)	Handan(0.75)	Linyi(0.74)	Suzhou(0.74)	Xining(0.74)	Kunming(0.71)	Ordos(0.70)	Nanning(0.69)	Foshan(0.66)	Guangzhou(0.66)	Urumqi(0.63)	Yulin(0.63)	Lvliang(0.61)	Chengdu(0.61)	Shenzhen(0.61)	Beijing(0.60)	Haikou(0.56)	Shanghai(0.55)	Chongqing(0.55)	Dongguan(0.52)
Hefei	Jinan(0.91)	Zhengzhou(0.91)	Changsha(0.91)	Qingdao(0.91)	Wuhan(0.90)	Hangzhou(0.90)	Fuzhou(0.89)	Xi'an(0.89)	Nanjing(0.89)	Nanchang(0.87)	Xuzhou(0.86)	Tianjin(0.86)	Taiyuan(0.86)	Shenyang(0.85)	Dalian(0.85)	Guiyang(0.85)	Shijiazhuang(0.85)	Hohhot(0.83)	Kunming(0.83)	Ningbo(0.82)	Wuxi(0.81)	Weifang(0.81)	Baotou(0.80)	Lanzhou(0.80)	Nanning(0.80)	Yinchuan(0.78)	Suzhou(0.78)	Xining(0.77)	Guangzhou(0.76)	Changchun(0.76)	Linyi(0.75)	Binzhou(0.75)	Handan(0.74)	Tangshan(0.72)	Harbin(0.71)	Foshan(0.70)	Shenzhen(0.69)	Chengdu(0.69)	Ordos(0.69)	Urumqi(0.65)	Beijing(0.64)	Haikou(0.64)	Yulin(0.62)	Chongqing(0.62)	Shanghai(0.61)	Lvliang(0.59)	Dongguan(0.58)
Harbin	Changchun(0.83)	Linyi(0.82)	Weifang(0.81)	Shijiazhuang(0.79)	Binzhou(0.78)	Jinan(0.78)	Shenyang(0.76)	Handan(0.76)	Qingdao(0.76)	Xuzhou(0.74)	Dalian(0.74)	Hohhot(0.73)	Zhengzhou(0.71)	Tangshan(0.71)	Hefei(0.71)	Fuzhou(0.71)	Xi'an(0.70)	Tianjin(0.70)	Nanchang(0.68)	Taiyuan(0.68)	Baotou(0.67)	Hangzhou(0.66)	Ningbo(0.66)	Yinchuan(0.66)	Nanning(0.66)	Wuhan(0.65)	Changsha(0.65)	Xining(0.65)	Nanjing(0.65)	Chengdu(0.65)	Lanzhou(0.64)	Guiyang(0.64)	Wuxi(0.63)	Haikou(0.63)	Lvliang(0.61)	Kunming(0.61)	Suzhou(0.61)	Yulin(0.59)	Ordos(0.58)	Guangzhou(0.54)	Beijing(0.51)	Chongqing(0.51)	Urumqi(0.51)	Foshan(0.48)	Shanghai(0.46)	Shenzhen(0.45)	Dongguan(0.37)
Shanghai	Beijing(0.84)	Guangzhou(0.79)	Shenzhen(0.77)	Chongqing(0.71)	Suzhou(0.70)	Hangzhou(0.69)	Wuhan(0.68)	Tianjin(0.66)	Nanjing(0.66)	Zhengzhou(0.63)	Changsha(0.63)	Qingdao(0.63)	Ningbo(0.61)	Hefei(0.61)	Wuxi(0.60)	Xi'an(0.60)	Jinan(0.59)	Fuzhou(0.59)	Chengdu(0.56)	Shenyang(0.55)	Xuzhou(0.55)	Dalian(0.55)	Foshan(0.54)	Shijiazhuang(0.54)	Nanchang(0.53)	Kunming(0.52)	Weifang(0.52)	Taiyuan(0.51)	Changchun(0.51)	Guiyang(0.50)	Tangshan(0.49)	Nanning(0.49)	Linyi(0.48)	Hohhot(0.47)	Baotou(0.47)	Lanzhou(0.47)	Handan(0.46)	Harbin(0.46)	Yinchuan(0.45)	Dongguan(0.44)	Binzhou(0.44)	Ordos(0.43)	Xining(0.42)	Urumqi(0.39)	Yulin(0.38)	Haikou(0.35)	Lvliang(0.34)
Ningbo	Wuxi(0.93)	Suzhou(0.89)	Xuzhou(0.88)	Nanjing(0.87)	Nanchang(0.87)	Hangzhou(0.86)	Changsha(0.86)	Qingdao(0.86)	Fuzhou(0.86)	Dalian(0.85)	Wuhan(0.84)	Zhengzhou(0.84)	Tianjin(0.83)	Jinan(0.83)	Hefei(0.82)	Weifang(0.82)	Tangshan(0.82)	Foshan(0.80)	Shenyang(0.78)	Shijiazhuang(0.78)	Changchun(0.78)	Binzhou(0.77)	Taiyuan(0.77)	Handan(0.76)	Ordos(0.76)	Xi'an(0.76)	Baotou(0.75)	Yinchuan(0.75)	Guiyang(0.74)	Linyi(0.74)	Hohhot(0.74)	Guangzhou(0.73)	Lanzhou(0.73)	Kunming(0.73)	Yulin(0.72)	Shenzhen(0.71)	Nanning(0.69)	Lvliang(0.68)	Chengdu(0.67)	Xining(0.66)	Harbin(0.66)	Dongguan(0.64)	Shanghai(0.61)	Chongqing(0.61)	Beijing(0.59)	Haikou(0.57)	Urumqi(0.56)
Xuzhou	Weifang(0.92)	Nanchang(0.92)	Jinan(0.90)	Dalian(0.90)	Qingdao(0.89)	Shijiazhuang(0.89)	Zhengzhou(0.89)	Ningbo(0.88)	Fuzhou(0.87)	Changsha(0.86)	Hefei(0.86)	Binzhou(0.86)	Handan(0.86)	Tangshan(0.85)	Tianjin(0.85)	Shenyang(0.85)	Wuxi(0.85)	Changchun(0.85)	Taiyuan(0.84)	Wuhan(0.84)	Yinchuan(0.84)	Hohhot(0.83)	Hangzhou(0.83)	Nanjing(0.83)	Linyi(0.83)	Xi'an(0.82)	Baotou(0.82)	Lanzhou(0.82)	Guiyang(0.81)	Suzhou(0.80)	Kunming(0.78)	Ordos(0.78)	Nanning(0.76)	Xining(0.76)	Harbin(0.74)	Yulin(0.74)	Foshan(0.73)	Lvliang(0.73)	Chengdu(0.71)	Guangzhou(0.69)	Shenzhen(0.64)	Haikou(0.64)	Urumqi(0.63)	Chongqing(0.60)	Dongguan(0.57)	Beijing(0.57)	Shanghai(0.55)
Weifang	Xuzhou(0.92)	Handan(0.91)	Shijiazhuang(0.91)	Linyi(0.91)	Binzhou(0.90)	Changchun(0.88)	Jinan(0.87)	Tangshan(0.86)	Qingdao(0.85)	Nanchang(0.85)	Dalian(0.85)	Zhengzhou(0.84)	Fuzhou(0.83)	Shenyang(0.82)	Ningbo(0.82)	Hefei(0.81)	Hohhot(0.81)	Harbin(0.81)	Tianjin(0.80)	Yinchuan(0.80)	Xi'an(0.80)	Changsha(0.79)	Taiyuan(0.78)	Wuxi(0.78)	Hangzhou(0.78)	Baotou(0.78)	Wuhan(0.77)	Lanzhou(0.77)	Guiyang(0.77)	Nanjing(0.76)	Nanning(0.75)	Lvliang(0.75)	Suzhou(0.74)	Yulin(0.74)	Kunming(0.74)	Xining(0.74)	Ordos(0.73)	Chengdu(0.73)	Haikou(0.67)	Foshan(0.66)	Guangzhou(0.65)	Urumqi(0.60)	Chongqing(0.60)	Shenzhen(0.58)	Beijing(0.54)	Shanghai(0.52)	Dongguan(0.50)
Linyi	Handan(0.91)	Weifang(0.91)	Binzhou(0.87)	Shijiazhuang(0.86)	Xuzhou(0.83)	Changchun(0.83)	Harbin(0.82)	Jinan(0.81)	Tangshan(0.81)	Fuzhou(0.78)	Qingdao(0.78)	Nanchang(0.78)	Zhengzhou(0.78)	Dalian(0.76)	Chengdu(0.76)	Xi'an(0.75)	Hohhot(0.75)	Nanning(0.75)	Hefei(0.75)	Ningbo(0.74)	Shenyang(0.74)	Lvliang(0.74)	Yinchuan(0.73)	Changsha(0.73)	Tianjin(0.73)	Guiyang(0.73)	Lanzhou(0.72)	Hangzhou(0.71)	Wuhan(0.71)	Haikou(0.71)	Yulin(0.71)	Taiyuan(0.71)	Kunming(0.71)	Xining(0.70)	Baotou(0.70)	Wuxi(0.70)	Nanjing(0.69)	Suzhou(0.67)	Ordos(0.67)	Guangzhou(0.61)	Chongqing(0.59)	Foshan(0.59)	Urumqi(0.56)	Shenzhen(0.52)	Beijing(0.50)	Shanghai(0.48)	Dongguan(0.44)
Wuhan	Hangzhou(0.94)	Changsha(0.94)	Nanjing(0.92)	Zhengzhou(0.92)	Hefei(0.90)	Tianjin(0.88)	Qingdao(0.88)	Xi'an(0.87)	Jinan(0.86)	Fuzhou(0.86)	Ningbo(0.84)	Suzhou(0.84)	Guangzhou(0.84)	Nanchang(0.84)	Wuxi(0.84)	Xuzhou(0.84)	Dalian(0.81)	Kunming(0.81)	Taiyuan(0.81)	Shijiazhuang(0.80)	Guiyang(0.80)	Shenyang(0.80)	Shenzhen(0.78)	Weifang(0.77)	Lanzhou(0.77)	Hohhot(0.77)	Baotou(0.76)	Nanning(0.75)	Yinchuan(0.75)	Foshan(0.74)	Changchun(0.72)	Xining(0.72)	Tangshan(0.72)	Handan(0.71)	Linyi(0.71)	Chengdu(0.71)	Binzhou(0.70)	Beijing(0.69)	Ordos(0.69)	Shanghai(0.68)	Chongqing(0.68)	Harbin(0.65)	Urumqi(0.64)	Yulin(0.62)	Dongguan(0.61)	Haikou(0.59)	Lvliang(0.58)
Lvliang	Yulin(0.90)	Tangshan(0.83)	Handan(0.81)	Binzhou(0.81)	Ordos(0.76)	Weifang(0.75)	Linyi(0.74)	Xuzhou(0.73)	Changchun(0.72)	Yinchuan(0.71)	Nanchang(0.69)	Shijiazhuang(0.69)	Ningbo(0.68)	Dalian(0.67)	Lanzhou(0.67)	Baotou(0.66)	Wuxi(0.66)	Hohhot(0.65)	Jinan(0.65)	Qingdao(0.64)	Zhengzhou(0.63)	Fuzhou(0.63)	Taiyuan(0.62)	Changsha(0.62)	Shenyang(0.61)	Harbin(0.61)	Guiyang(0.61)	Tianjin(0.61)	Xining(0.61)	Suzhou(0.61)	Foshan(0.61)	Chengdu(0.61)	Hefei(0.59)	Xi'an(0.59)	Kunming(0.59)	Nanjing(0.58)	Wuhan(0.58)	Hangzhou(0.57)	Nanning(0.57)	Haikou(0.55)	Urumqi(0.52)	Guangzhou(0.46)	Chongqing(0.45)	Dongguan(0.45)	Shenzhen(0.43)	Shanghai(0.34)	Beijing(0.34)
Shijiazhuang	Weifang(0.91)	Jinan(0.90)	Xuzhou(0.89)	Zhengzhou(0.89)	Xi'an(0.87)	Qingdao(0.86)	Linyi(0.86)	Handan(0.86)	Hohhot(0.86)	Shenyang(0.85)	Hefei(0.85)	Dalian(0.84)	Nanchang(0.84)	Changchun(0.84)	Binzhou(0.84)	Tianjin(0.83)	Taiyuan(0.83)	Yinchuan(0.82)	Fuzhou(0.82)	Lanzhou(0.82)	Changsha(0.82)	Guiyang(0.81)	Wuhan(0.80)	Baotou(0.80)	Tangshan(0.80)	Xining(0.79)	Harbin(0.79)	Hangzhou(0.79)	Kunming(0.79)	Nanning(0.79)	Ningbo(0.78)	Nanjing(0.77)	Wuxi(0.75)	Chengdu(0.74)	Suzhou(0.72)	Ordos(0.71)	Lvliang(0.69)	Yulin(0.69)	Guangzhou(0.67)	Urumqi(0.66)	Haikou(0.66)	Foshan(0.65)	Chongqing(0.63)	Shenzhen(0.59)	Beijing(0.58)	Shanghai(0.54)	Dongguan(0.49)
Ordos	Yulin(0.84)	Tangshan(0.81)	Yinchuan(0.81)	Baotou(0.80)	Wuxi(0.79)	Xuzhou(0.78)	Nanchang(0.77)	Lanzhou(0.77)	Dalian(0.76)	Ningbo(0.76)	Binzhou(0.76)	Lvliang(0.76)	Taiyuan(0.74)	Hohhot(0.74)	Weifang(0.73)	Handan(0.73)	Foshan(0.73)	Changsha(0.72)	Qingdao(0.72)	Nanjing(0.72)	Jinan(0.72)	Changchun(0.72)	Zhengzhou(0.71)	Tianjin(0.71)	Suzhou(0.71)	Shijiazhuang(0.71)	Shenyang(0.70)	Fuzhou(0.69)	Wuhan(0.69)	Hefei(0.69)	Guiyang(0.69)	Xining(0.68)	Hangzhou(0.68)	Linyi(0.67)	Xi'an(0.66)	Kunming(0.66)	Dongguan(0.65)	Urumqi(0.64)	Nanning(0.60)	Chengdu(0.59)	Harbin(0.58)	Shenzhen(0.55)	Guangzhou(0.55)	Haikou(0.51)	Chongqing(0.47)	Beijing(0.44)	Shanghai(0.43)
Handan	Weifang(0.91)	Linyi(0.91)	Binzhou(0.91)	Tangshan(0.86)	Shijiazhuang(0.86)	Xuzhou(0.86)	Changchun(0.83)	Lvliang(0.81)	Nanchang(0.80)	Jinan(0.80)	Yinchuan(0.79)	Zhengzhou(0.78)	Yulin(0.78)	Dalian(0.78)	Qingdao(0.78)	Fuzhou(0.77)	Hohhot(0.77)	Ningbo(0.76)	Harbin(0.76)	Lanzhou(0.76)	Shenyang(0.75)	Xi'an(0.75)	Tianjin(0.74)	Changsha(0.74)	Baotou(0.74)	Hefei(0.74)	Guiyang(0.74)	Taiyuan(0.74)	Ordos(0.73)	Chengdu(0.73)	Nanning(0.72)	Wuxi(0.72)	Xining(0.72)	Kunming(0.72)	Wuhan(0.71)	Hangzhou(0.71)	Nanjing(0.70)	Suzhou(0.69)	Haikou(0.67)	Foshan(0.64)	Urumqi(0.59)	Guangzhou(0.59)	Chongqing(0.58)	Shenzhen(0.53)	Beijing(0.48)	Dongguan(0.46)	Shanghai(0.46)
Kunming	Guiyang(0.94)	Nanning(0.88)	Xi'an(0.86)	Changsha(0.85)	Lanzhou(0.84)	Xining(0.83)	Hefei(0.83)	Nanchang(0.82)	Zhengzhou(0.82)	Fuzhou(0.81)	Wuhan(0.81)	Taiyuan(0.80)	Yinchuan(0.79)	Jinan(0.79)	Hohhot(0.79)	Shijiazhuang(0.79)	Xuzhou(0.78)	Hangzhou(0.77)	Qingdao(0.76)	Baotou(0.76)	Nanjing(0.76)	Weifang(0.74)	Tianjin(0.74)	Ningbo(0.73)	Dalian(0.72)	Urumqi(0.72)	Guangzhou(0.72)	Handan(0.72)	Shenyang(0.71)	Wuxi(0.71)	Chengdu(0.71)	Linyi(0.71)	Binzhou(0.70)	Haikou(0.69)	Foshan(0.68)	Suzhou(0.68)	Ordos(0.66)	Tangshan(0.66)	Changchun(0.64)	Shenzhen(0.64)	Harbin(0.61)	Yulin(0.60)	Chongqing(0.60)	Lvliang(0.59)	Beijing(0.55)	Dongguan(0.54)	Shanghai(0.52)
Yulin	Lvliang(0.90)	Tangshan(0.85)	Ordos(0.84)	Binzhou(0.79)	Handan(0.78)	Xuzhou(0.74)	Weifang(0.74)	Yinchuan(0.73)	Ningbo(0.72)	Changchun(0.72)	Nanchang(0.71)	Wuxi(0.71)	Linyi(0.71)	Baotou(0.69)	Dalian(0.69)	Shijiazhuang(0.69)	Lanzhou(0.68)	Jinan(0.67)	Qingdao(0.66)	Suzhou(0.66)	Hohhot(0.66)	Foshan(0.66)	Zhengzhou(0.66)	Changsha(0.65)	Fuzhou(0.65)	Taiyuan(0.65)	Tianjin(0.64)	Nanjing(0.63)	Shenyang(0.63)	Guiyang(0.62)	Wuhan(0.62)	Xining(0.62)	Hefei(0.62)	Chengdu(0.62)	Hangzhou(0.61)	Xi'an(0.61)	Kunming(0.60)	Harbin(0.59)	Nanning(0.57)	Urumqi(0.55)	Dongguan(0.53)	Haikou(0.53)	Guangzhou(0.50)	Shenzhen(0.48)	Chongqing(0.47)	Shanghai(0.38)	Beijing(0.38)
Lanzhou	Yinchuan(0.94)	Xining(0.90)	Taiyuan(0.89)	Baotou(0.89)	Hohhot(0.89)	Guiyang(0.87)	Kunming(0.84)	Nanchang(0.83)	Xi'an(0.82)	Shijiazhuang(0.82)	Xuzhou(0.82)	Zhengzhou(0.81)	Changsha(0.80)	Jinan(0.80)	Hefei(0.80)	Urumqi(0.80)	Dalian(0.79)	Shenyang(0.78)	Weifang(0.77)	Qingdao(0.77)	Wuhan(0.77)	Tianjin(0.77)	Ordos(0.77)	Binzhou(0.76)	Nanning(0.76)	Handan(0.76)	Fuzhou(0.76)	Nanjing(0.75)	Wuxi(0.74)	Hangzhou(0.74)	Ningbo(0.73)	Tangshan(0.73)	Linyi(0.72)	Changchun(0.71)	Foshan(0.69)	Yulin(0.68)	Suzhou(0.67)	Lvliang(0.67)	Chengdu(0.65)	Harbin(0.64)	Guangzhou(0.63)	Haikou(0.62)	Shenzhen(0.59)	Dongguan(0.54)	Chongqing(0.53)	Beijing(0.51)	Shanghai(0.47)
Xining	Lanzhou(0.90)	Hohhot(0.88)	Yinchuan(0.86)	Guiyang(0.86)	Taiyuan(0.84)	Kunming(0.83)	Baotou(0.83)	Urumqi(0.81)	Xi'an(0.81)	Shijiazhuang(0.79)	Nanning(0.79)	Jinan(0.77)	Hefei(0.77)	Nanchang(0.77)	Zhengzhou(0.76)	Xuzhou(0.76)	Changsha(0.75)	Weifang(0.74)	Shenyang(0.74)	Binzhou(0.73)	Dalian(0.73)	Qingdao(0.73)	Fuzhou(0.73)	Handan(0.72)	Wuhan(0.72)	Tianjin(0.71)	Linyi(0.70)	Nanjing(0.69)	Hangzhou(0.69)	Ordos(0.68)	Changchun(0.67)	Haikou(0.66)	Tangshan(0.66)	Ningbo(0.66)	Wuxi(0.66)	Harbin(0.65)	Chengdu(0.64)	Yulin(0.62)	Lvliang(0.61)	Suzhou(0.60)	Foshan(0.60)	Guangzhou(0.59)	Shenzhen(0.52)	Chongqing(0.50)	Beijing(0.49)	Dongguan(0.48)	Shanghai(0.42)
Urumqi	Xining(0.81)	Lanzhou(0.80)	Yinchuan(0.76)	Baotou(0.75)	Hohhot(0.74)	Taiyuan(0.74)	Kunming(0.72)	Guiyang(0.72)	Xi'an(0.71)	Zhengzhou(0.67)	Shijiazhuang(0.66)	Changsha(0.65)	Jinan(0.65)	Hefei(0.65)	Ordos(0.64)	Nanchang(0.64)	Tianjin(0.64)	Wuhan(0.64)	Xuzhou(0.63)	Nanning(0.63)	Shenyang(0.63)	Dalian(0.62)	Qingdao(0.62)	Nanjing(0.61)	Weifang(0.60)	Handan(0.59)	Binzhou(0.59)	Hangzhou(0.59)	Fuzhou(0.59)	Wuxi(0.58)	Tangshan(0.57)	Ningbo(0.56)	Chengdu(0.56)	Linyi(0.56)	Changchun(0.55)	Yulin(0.55)	Foshan(0.55)	Suzhou(0.53)	Guangzhou(0.53)	Lvliang(0.52)	Harbin(0.51)	Haikou(0.50)	Shenzhen(0.49)	Beijing(0.46)	Chongqing(0.46)	Dongguan(0.45)	Shanghai(0.39)
Changchun	Weifang(0.88)	Tangshan(0.86)	Dalian(0.86)	Binzhou(0.85)	Xuzhou(0.85)	Shijiazhuang(0.84)	Shenyang(0.84)	Harbin(0.83)	Handan(0.83)	Linyi(0.83)	Qingdao(0.83)	Jinan(0.82)	Tianjin(0.79)	Zhengzhou(0.78)	Ningbo(0.78)	Hohhot(0.77)	Nanchang(0.77)	Hefei(0.76)	Baotou(0.75)	Wuxi(0.75)	Fuzhou(0.75)	Taiyuan(0.75)	Yinchuan(0.74)	Hangzhou(0.73)	Nanjing(0.73)	Changsha(0.73)	Xi'an(0.73)	Suzhou(0.72)	Wuhan(0.72)	Lvliang(0.72)	Yulin(0.72)	Ordos(0.72)	Lanzhou(0.71)	Guiyang(0.68)	Xining(0.67)	Chengdu(0.65)	Nanning(0.65)	Kunming(0.64)	Foshan(0.61)	Guangzhou(0.59)	Haikou(0.57)	Urumqi(0.55)	Chongqing(0.55)	Shenzhen(0.54)	Beijing(0.53)	Shanghai(0.51)	Dongguan(0.48)

## Sheet: similarity matrix_city
City	1	2	3	4	5	6	7	8	9	10	11	12	13	14	15	16	17	18	19	20	21	22	23	24	25	26	27	28	29	30	31	32	33	34	35	36	37	38	39	40	41	42	43	44	45	46	47
Beijing	Shanghai	Guangzhou	Shenzhen	Wuhan	Hangzhou	Tianjin	Chongqing	Nanjing	Zhengzhou	Suzhou	Qingdao	Xi'an	Hefei	Jinan	Changsha	Shenyang	Fuzhou	Chengdu	Ningbo	Wuxi	Shijiazhuang	Dalian	Xuzhou	Taiyuan	Kunming	Nanchang	Weifang	Hohhot	Changchun	Guiyang	Nanning	Baotou	Harbin	Lanzhou	Linyi	Tangshan	Foshan	Xining	Yinchuan	Handan	Urumqi	Binzhou	Ordos	Dongguan	Haikou	Yulin	Lvliang
Tianjin	Zhengzhou	Qingdao	Wuhan	Hangzhou	Dalian	Nanjing	Jinan	Shenyang	Hefei	Changsha	Xuzhou	Xi'an	Shijiazhuang	Ningbo	Suzhou	Wuxi	Taiyuan	Nanchang	Weifang	Fuzhou	Changchun	Baotou	Hohhot	Lanzhou	Yinchuan	Tangshan	Guangzhou	Guiyang	Handan	Kunming	Linyi	Binzhou	Shenzhen	Foshan	Ordos	Xining	Harbin	Nanning	Beijing	Chengdu	Chongqing	Shanghai	Yulin	Urumqi	Lvliang	Dongguan	Haikou
Chongqing	Guangzhou	Chengdu	Shanghai	Zhengzhou	Beijing	Wuhan	Xi'an	Tianjin	Shenzhen	Hangzhou	Suzhou	Changsha	Qingdao	Shijiazhuang	Jinan	Hefei	Nanjing	Fuzhou	Ningbo	Kunming	Xuzhou	Weifang	Linyi	Nanning	Handan	Nanchang	Wuxi	Guiyang	Shenyang	Dalian	Tangshan	Changchun	Foshan	Taiyuan	Lanzhou	Hohhot	Binzhou	Harbin	Yinchuan	Xining	Baotou	Yulin	Ordos	Urumqi	Haikou	Lvliang	Dongguan
Qingdao	Jinan	Zhengzhou	Hefei	Tianjin	Hangzhou	Xuzhou	Nanjing	Dalian	Wuhan	Fuzhou	Changsha	Shenyang	Shijiazhuang	Ningbo	Weifang	Nanchang	Xi'an	Wuxi	Changchun	Taiyuan	Suzhou	Hohhot	Baotou	Tangshan	Linyi	Binzhou	Guiyang	Handan	Yinchuan	Lanzhou	Kunming	Harbin	Guangzhou	Nanning	Xining	Ordos	Chengdu	Foshan	Shenzhen	Yulin	Beijing	Lvliang	Chongqing	Shanghai	Urumqi	Haikou	Dongguan
Changsha	Wuhan	Hangzhou	Hefei	Zhengzhou	Nanjing	Fuzhou	Nanchang	Qingdao	Jinan	Ningbo	Xuzhou	Xi'an	Wuxi	Tianjin	Guiyang	Kunming	Taiyuan	Suzhou	Dalian	Shijiazhuang	Lanzhou	Guangzhou	Weifang	Shenyang	Hohhot	Baotou	Yinchuan	Nanning	Foshan	Xining	Shenzhen	Handan	Tangshan	Binzhou	Linyi	Changchun	Ordos	Chengdu	Yulin	Urumqi	Harbin	Chongqing	Beijing	Dongguan	Shanghai	Haikou	Lvliang
Nanjing	Hangzhou	Wuhan	Changsha	Wuxi	Qingdao	Hefei	Ningbo	Tianjin	Zhengzhou	Suzhou	Jinan	Fuzhou	Dalian	Nanchang	Xuzhou	Shenyang	Taiyuan	Xi'an	Guangzhou	Baotou	Shijiazhuang	Guiyang	Hohhot	Weifang	Shenzhen	Kunming	Foshan	Lanzhou	Yinchuan	Changchun	Tangshan	Ordos	Binzhou	Nanning	Handan	Xining	Linyi	Beijing	Dongguan	Shanghai	Chengdu	Harbin	Yulin	Chongqing	Urumqi	Lvliang	Haikou
Baotou	Taiyuan	Yinchuan	Hohhot	Lanzhou	Dalian	Xining	Shenyang	Xuzhou	Nanchang	Jinan	Shijiazhuang	Ordos	Hefei	Zhengzhou	Guiyang	Qingdao	Tianjin	Changsha	Xi'an	Nanjing	Weifang	Wuxi	Binzhou	Wuhan	Kunming	Urumqi	Tangshan	Changchun	Ningbo	Fuzhou	Hangzhou	Handan	Linyi	Suzhou	Nanning	Yulin	Foshan	Harbin	Lvliang	Guangzhou	Chengdu	Shenzhen	Dongguan	Haikou	Beijing	Chongqing	Shanghai
Taiyuan	Baotou	Hohhot	Lanzhou	Yinchuan	Dalian	Shenyang	Hefei	Nanchang	Jinan	Guiyang	Zhengzhou	Xuzhou	Xining	Xi'an	Shijiazhuang	Changsha	Tianjin	Qingdao	Nanjing	Wuhan	Kunming	Hangzhou	Weifang	Fuzhou	Wuxi	Ningbo	Binzhou	Changchun	Ordos	Nanning	Urumqi	Handan	Tangshan	Suzhou	Linyi	Foshan	Harbin	Guangzhou	Yulin	Lvliang	Shenzhen	Chengdu	Haikou	Dongguan	Beijing	Chongqing	Shanghai
Dalian	Shenyang	Xuzhou	Qingdao	Jinan	Tianjin	Taiyuan	Nanchang	Changchun	Hefei	Baotou	Zhengzhou	Weifang	Ningbo	Shijiazhuang	Wuxi	Nanjing	Hohhot	Changsha	Hangzhou	Yinchuan	Tangshan	Wuhan	Fuzhou	Binzhou	Lanzhou	Xi'an	Suzhou	Handan	Ordos	Guiyang	Linyi	Harbin	Xining	Kunming	Foshan	Yulin	Nanning	Lvliang	Guangzhou	Shenzhen	Chengdu	Urumqi	Beijing	Dongguan	Haikou	Chongqing	Shanghai
Dongguan	Wuxi	Foshan	Nanjing	Suzhou	Ordos	Ningbo	Changsha	Hangzhou	Wuhan	Nanchang	Shenzhen	Fuzhou	Hefei	Qingdao	Baotou	Dalian	Xuzhou	Taiyuan	Tianjin	Zhengzhou	Jinan	Guangzhou	Guiyang	Yinchuan	Kunming	Lanzhou	Tangshan	Yulin	Hohhot	Shenyang	Xi'an	Weifang	Binzhou	Shijiazhuang	Xining	Changchun	Nanning	Handan	Urumqi	Lvliang	Shanghai	Chengdu	Linyi	Beijing	Chongqing	Haikou	Harbin
Foshan	Wuxi	Ningbo	Suzhou	Changsha	Nanchang	Nanjing	Wuhan	Hangzhou	Xuzhou	Shenzhen	Ordos	Tianjin	Dalian	Zhengzhou	Fuzhou	Taiyuan	Hefei	Yinchuan	Lanzhou	Qingdao	Tangshan	Guiyang	Baotou	Kunming	Guangzhou	Jinan	Dongguan	Xi'an	Weifang	Yulin	Shenyang	Shijiazhuang	Handan	Hohhot	Binzhou	Changchun	Lvliang	Nanning	Xining	Linyi	Urumqi	Chengdu	Chongqing	Shanghai	Beijing	Harbin	Haikou
Tangshan	Binzhou	Handan	Weifang	Changchun	Xuzhou	Yulin	Lvliang	Ningbo	Dalian	Ordos	Linyi	Shijiazhuang	Wuxi	Nanchang	Qingdao	Jinan	Yinchuan	Zhengzhou	Tianjin	Shenyang	Suzhou	Baotou	Fuzhou	Hohhot	Changsha	Nanjing	Taiyuan	Lanzhou	Hefei	Hangzhou	Wuhan	Harbin	Xi'an	Foshan	Guiyang	Chengdu	Xining	Kunming	Nanning	Guangzhou	Urumqi	Haikou	Shenzhen	Chongqing	Dongguan	Beijing	Shanghai
Shenzhen	Guangzhou	Suzhou	Wuhan	Shanghai	Hangzhou	Nanjing	Changsha	Foshan	Tianjin	Wuxi	Ningbo	Zhengzhou	Beijing	Hefei	Qingdao	Fuzhou	Xi'an	Chongqing	Nanchang	Jinan	Kunming	Xuzhou	Dalian	Guiyang	Taiyuan	Shenyang	Dongguan	Shijiazhuang	Lanzhou	Baotou	Weifang	Nanning	Chengdu	Yinchuan	Hohhot	Tangshan	Ordos	Changchun	Handan	Xining	Linyi	Binzhou	Urumqi	Yulin	Harbin	Lvliang	Haikou
Guangzhou	Shenzhen	Wuhan	Hangzhou	Changsha	Nanjing	Shanghai	Suzhou	Zhengzhou	Hefei	Tianjin	Xi'an	Beijing	Fuzhou	Chongqing	Qingdao	Ningbo	Jinan	Kunming	Wuxi	Nanchang	Xuzhou	Guiyang	Chengdu	Nanning	Foshan	Shijiazhuang	Dalian	Taiyuan	Shenyang	Weifang	Lanzhou	Hohhot	Baotou	Linyi	Yinchuan	Handan	Tangshan	Changchun	Xining	Binzhou	Ordos	Dongguan	Harbin	Urumqi	Haikou	Yulin	Lvliang
Suzhou	Ningbo	Wuxi	Nanjing	Hangzhou	Wuhan	Tianjin	Changsha	Qingdao	Zhengzhou	Xuzhou	Fuzhou	Dalian	Shenzhen	Foshan	Nanchang	Guangzhou	Hefei	Jinan	Tangshan	Weifang	Shenyang	Xi'an	Shijiazhuang	Changchun	Ordos	Taiyuan	Shanghai	Baotou	Handan	Binzhou	Yinchuan	Guiyang	Kunming	Linyi	Lanzhou	Hohhot	Yulin	Chengdu	Beijing	Chongqing	Dongguan	Nanning	Lvliang	Harbin	Xining	Urumqi	Haikou
Wuxi	Ningbo	Nanjing	Suzhou	Changsha	Hangzhou	Nanchang	Xuzhou	Qingdao	Dalian	Wuhan	Tianjin	Fuzhou	Zhengzhou	Hefei	Jinan	Foshan	Tangshan	Ordos	Shenyang	Weifang	Taiyuan	Baotou	Changchun	Yinchuan	Shijiazhuang	Binzhou	Xi'an	Hohhot	Lanzhou	Guiyang	Handan	Shenzhen	Guangzhou	Kunming	Yulin	Linyi	Dongguan	Nanning	Xining	Lvliang	Chengdu	Harbin	Shanghai	Beijing	Urumqi	Chongqing	Haikou
Hangzhou	Wuhan	Nanjing	Changsha	Hefei	Qingdao	Zhengzhou	Fuzhou	Tianjin	Ningbo	Jinan	Suzhou	Wuxi	Nanchang	Xuzhou	Guangzhou	Xi'an	Dalian	Shenyang	Shijiazhuang	Taiyuan	Guiyang	Weifang	Shenzhen	Kunming	Hohhot	Baotou	Nanning	Lanzhou	Foshan	Changchun	Yinchuan	Tangshan	Linyi	Handan	Binzhou	Beijing	Chengdu	Shanghai	Xining	Ordos	Harbin	Chongqing	Dongguan	Yulin	Urumqi	Haikou	Lvliang
Zhengzhou	Jinan	Wuhan	Xi'an	Qingdao	Hefei	Tianjin	Changsha	Hangzhou	Shijiazhuang	Xuzhou	Nanjing	Fuzhou	Nanchang	Dalian	Weifang	Shenyang	Taiyuan	Ningbo	Guiyang	Hohhot	Kunming	Wuxi	Lanzhou	Suzhou	Baotou	Yinchuan	Handan	Changchun	Linyi	Nanning	Guangzhou	Tangshan	Xining	Binzhou	Chengdu	Harbin	Ordos	Foshan	Shenzhen	Chongqing	Urumqi	Beijing	Yulin	Lvliang	Shanghai	Haikou	Dongguan
Fuzhou	Nanchang	Hefei	Changsha	Jinan	Hangzhou	Qingdao	Xuzhou	Zhengzhou	Wuhan	Ningbo	Nanjing	Weifang	Guiyang	Wuxi	Shijiazhuang	Xi'an	Nanning	Dalian	Kunming	Tianjin	Suzhou	Linyi	Taiyuan	Shenyang	Hohhot	Binzhou	Handan	Lanzhou	Yinchuan	Changchun	Guangzhou	Tangshan	Baotou	Xining	Chengdu	Foshan	Harbin	Haikou	Ordos	Shenzhen	Yulin	Lvliang	Chongqing	Dongguan	Beijing	Urumqi	Shanghai
Binzhou	Handan	Weifang	Linyi	Tangshan	Xuzhou	Changchun	Shijiazhuang	Nanchang	Lvliang	Jinan	Yinchuan	Dalian	Hohhot	Yulin	Qingdao	Fuzhou	Harbin	Baotou	Ningbo	Shenyang	Zhengzhou	Lanzhou	Ordos	Taiyuan	Hefei	Wuxi	Guiyang	Changsha	Xining	Tianjin	Xi'an	Nanning	Nanjing	Hangzhou	Wuhan	Kunming	Chengdu	Suzhou	Haikou	Foshan	Urumqi	Guangzhou	Chongqing	Shenzhen	Dongguan	Beijing	Shanghai
Haikou	Nanning	Linyi	Guiyang	Fuzhou	Kunming	Chengdu	Binzhou	Weifang	Handan	Xining	Shijiazhuang	Nanchang	Jinan	Xi'an	Hefei	Xuzhou	Hohhot	Harbin	Changsha	Zhengzhou	Lanzhou	Qingdao	Yinchuan	Wuhan	Hangzhou	Taiyuan	Changchun	Ningbo	Tangshan	Baotou	Dalian	Nanjing	Shenyang	Lvliang	Wuxi	Tianjin	Yulin	Guangzhou	Ordos	Suzhou	Urumqi	Chongqing	Foshan	Shenzhen	Beijing	Dongguan	Shanghai
Guiyang	Kunming	Nanning	Lanzhou	Xining	Nanchang	Xi'an	Hefei	Changsha	Taiyuan	Hohhot	Fuzhou	Yinchuan	Zhengzhou	Jinan	Shijiazhuang	Xuzhou	Wuhan	Baotou	Qingdao	Hangzhou	Nanjing	Weifang	Dalian	Shenyang	Tianjin	Ningbo	Handan	Binzhou	Wuxi	Linyi	Urumqi	Haikou	Guangzhou	Foshan	Ordos	Chengdu	Tangshan	Suzhou	Changchun	Harbin	Yulin	Shenzhen	Lvliang	Chongqing	Dongguan	Beijing	Shanghai
Jinan	Qingdao	Zhengzhou	Hefei	Shijiazhuang	Xuzhou	Xi'an	Fuzhou	Weifang	Dalian	Tianjin	Changsha	Shenyang	Wuhan	Hangzhou	Nanchang	Hohhot	Nanjing	Taiyuan	Ningbo	Changchun	Guiyang	Baotou	Linyi	Wuxi	Binzhou	Lanzhou	Yinchuan	Handan	Kunming	Tangshan	Nanning	Suzhou	Harbin	Xining	Chengdu	Guangzhou	Ordos	Yulin	Foshan	Haikou	Urumqi	Lvliang	Shenzhen	Beijing	Chongqing	Shanghai	Dongguan
Nanchang	Xuzhou	Fuzhou	Changsha	Hefei	Ningbo	Jinan	Guiyang	Zhengzhou	Dalian	Qingdao	Weifang	Wuxi	Taiyuan	Shijiazhuang	Nanjing	Wuhan	Yinchuan	Hangzhou	Lanzhou	Hohhot	Kunming	Baotou	Xi'an	Binzhou	Shenyang	Tianjin	Handan	Tangshan	Nanning	Linyi	Suzhou	Changchun	Xining	Ordos	Foshan	Yulin	Guangzhou	Lvliang	Harbin	Chengdu	Haikou	Shenzhen	Urumqi	Dongguan	Chongqing	Beijing	Shanghai
Xi'an	Zhengzhou	Hefei	Jinan	Shijiazhuang	Wuhan	Kunming	Changsha	Guiyang	Qingdao	Tianjin	Taiyuan	Hangzhou	Hohhot	Xuzhou	Lanzhou	Nanning	Fuzhou	Nanchang	Xining	Nanjing	Shenyang	Weifang	Dalian	Yinchuan	Baotou	Guangzhou	Ningbo	Linyi	Handan	Chengdu	Wuxi	Suzhou	Binzhou	Changchun	Urumqi	Tangshan	Harbin	Chongqing	Shenzhen	Ordos	Foshan	Beijing	Haikou	Yulin	Shanghai	Lvliang	Dongguan
Yinchuan	Lanzhou	Baotou	Hohhot	Taiyuan	Xining	Nanchang	Xuzhou	Guiyang	Shijiazhuang	Dalian	Ordos	Binzhou	Jinan	Weifang	Zhengzhou	Kunming	Xi'an	Changsha	Shenyang	Handan	Hefei	Qingdao	Tangshan	Tianjin	Urumqi	Fuzhou	Wuxi	Wuhan	Ningbo	Nanjing	Changchun	Linyi	Yulin	Nanning	Hangzhou	Lvliang	Foshan	Suzhou	Harbin	Chengdu	Haikou	Guangzhou	Shenzhen	Dongguan	Chongqing	Beijing	Shanghai
Nanning	Guiyang	Kunming	Xi'an	Fuzhou	Hefei	Haikou	Xining	Nanchang	Shijiazhuang	Changsha	Jinan	Zhengzhou	Lanzhou	Hohhot	Xuzhou	Wuhan	Weifang	Linyi	Qingdao	Taiyuan	Hangzhou	Yinchuan	Chengdu	Handan	Binzhou	Nanjing	Baotou	Shenyang	Dalian	Ningbo	Tianjin	Guangzhou	Wuxi	Harbin	Changchun	Tangshan	Urumqi	Suzhou	Foshan	Ordos	Chongqing	Lvliang	Shenzhen	Yulin	Beijing	Shanghai	Dongguan
Hohhot	Taiyuan	Baotou	Yinchuan	Lanzhou	Xining	Shijiazhuang	Jinan	Shenyang	Dalian	Xuzhou	Hefei	Guiyang	Xi'an	Nanchang	Zhengzhou	Qingdao	Weifang	Binzhou	Kunming	Changsha	Tianjin	Fuzhou	Changchun	Handan	Wuhan	Nanjing	Nanning	Hangzhou	Linyi	Urumqi	Tangshan	Ordos	Wuxi	Ningbo	Harbin	Suzhou	Yulin	Lvliang	Chengdu	Haikou	Foshan	Guangzhou	Shenzhen	Beijing	Dongguan	Chongqing	Shanghai
Chengdu	Linyi	Zhengzhou	Xi'an	Shijiazhuang	Jinan	Handan	Weifang	Nanning	Fuzhou	Chongqing	Qingdao	Kunming	Changsha	Wuhan	Xuzhou	Hangzhou	Hefei	Guiyang	Binzhou	Haikou	Guangzhou	Nanchang	Tianjin	Tangshan	Ningbo	Suzhou	Nanjing	Changchun	Lanzhou	Harbin	Hohhot	Xining	Yinchuan	Wuxi	Dalian	Yulin	Taiyuan	Shenyang	Lvliang	Baotou	Ordos	Beijing	Shenzhen	Shanghai	Urumqi	Foshan	Dongguan
Shenyang	Dalian	Qingdao	Tianjin	Jinan	Taiyuan	Hefei	Shijiazhuang	Xuzhou	Hohhot	Zhengzhou	Changchun	Baotou	Weifang	Nanjing	Nanchang	Xi'an	Hangzhou	Wuhan	Changsha	Yinchuan	Ningbo	Fuzhou	Wuxi	Lanzhou	Binzhou	Harbin	Tangshan	Guiyang	Handan	Linyi	Suzhou	Xining	Kunming	Ordos	Nanning	Foshan	Guangzhou	Urumqi	Yulin	Lvliang	Chengdu	Shenzhen	Beijing	Haikou	Shanghai	Chongqing	Dongguan
Hefei	Jinan	Zhengzhou	Changsha	Qingdao	Wuhan	Hangzhou	Fuzhou	Xi'an	Nanjing	Nanchang	Xuzhou	Tianjin	Taiyuan	Shenyang	Dalian	Guiyang	Shijiazhuang	Hohhot	Kunming	Ningbo	Wuxi	Weifang	Baotou	Lanzhou	Nanning	Yinchuan	Suzhou	Xining	Guangzhou	Changchun	Linyi	Binzhou	Handan	Tangshan	Harbin	Foshan	Shenzhen	Chengdu	Ordos	Urumqi	Beijing	Haikou	Yulin	Chongqing	Shanghai	Lvliang	Dongguan
Harbin	Changchun	Linyi	Weifang	Shijiazhuang	Binzhou	Jinan	Shenyang	Handan	Qingdao	Xuzhou	Dalian	Hohhot	Zhengzhou	Tangshan	Hefei	Fuzhou	Xi'an	Tianjin	Nanchang	Taiyuan	Baotou	Hangzhou	Ningbo	Yinchuan	Nanning	Wuhan	Changsha	Xining	Nanjing	Chengdu	Lanzhou	Guiyang	Wuxi	Haikou	Lvliang	Kunming	Suzhou	Yulin	Ordos	Guangzhou	Beijing	Chongqing	Urumqi	Foshan	Shanghai	Shenzhen	Dongguan
Shanghai	Beijing	Guangzhou	Shenzhen	Chongqing	Suzhou	Hangzhou	Wuhan	Tianjin	Nanjing	Zhengzhou	Changsha	Qingdao	Ningbo	Hefei	Wuxi	Xi'an	Jinan	Fuzhou	Chengdu	Shenyang	Xuzhou	Dalian	Foshan	Shijiazhuang	Nanchang	Kunming	Weifang	Taiyuan	Changchun	Guiyang	Tangshan	Nanning	Linyi	Hohhot	Baotou	Lanzhou	Handan	Harbin	Yinchuan	Dongguan	Binzhou	Ordos	Xining	Urumqi	Yulin	Haikou	Lvliang
Ningbo	Wuxi	Suzhou	Xuzhou	Nanjing	Nanchang	Hangzhou	Changsha	Qingdao	Fuzhou	Dalian	Wuhan	Zhengzhou	Tianjin	Jinan	Hefei	Weifang	Tangshan	Foshan	Shenyang	Shijiazhuang	Changchun	Binzhou	Taiyuan	Handan	Ordos	Xi'an	Baotou	Yinchuan	Guiyang	Linyi	Hohhot	Guangzhou	Lanzhou	Kunming	Yulin	Shenzhen	Nanning	Lvliang	Chengdu	Xining	Harbin	Dongguan	Shanghai	Chongqing	Beijing	Haikou	Urumqi
Xuzhou	Weifang	Nanchang	Jinan	Dalian	Qingdao	Shijiazhuang	Zhengzhou	Ningbo	Fuzhou	Changsha	Hefei	Binzhou	Handan	Tangshan	Tianjin	Shenyang	Wuxi	Changchun	Taiyuan	Wuhan	Yinchuan	Hohhot	Hangzhou	Nanjing	Linyi	Xi'an	Baotou	Lanzhou	Guiyang	Suzhou	Kunming	Ordos	Nanning	Xining	Harbin	Yulin	Foshan	Lvliang	Chengdu	Guangzhou	Shenzhen	Haikou	Urumqi	Chongqing	Dongguan	Beijing	Shanghai
Weifang	Xuzhou	Handan	Shijiazhuang	Linyi	Binzhou	Changchun	Jinan	Tangshan	Qingdao	Nanchang	Dalian	Zhengzhou	Fuzhou	Shenyang	Ningbo	Hefei	Hohhot	Harbin	Tianjin	Yinchuan	Xi'an	Changsha	Taiyuan	Wuxi	Hangzhou	Baotou	Wuhan	Lanzhou	Guiyang	Nanjing	Nanning	Lvliang	Suzhou	Yulin	Kunming	Xining	Ordos	Chengdu	Haikou	Foshan	Guangzhou	Urumqi	Chongqing	Shenzhen	Beijing	Shanghai	Dongguan
Linyi	Handan	Weifang	Binzhou	Shijiazhuang	Xuzhou	Changchun	Harbin	Jinan	Tangshan	Fuzhou	Qingdao	Nanchang	Zhengzhou	Dalian	Chengdu	Xi'an	Hohhot	Nanning	Hefei	Ningbo	Shenyang	Lvliang	Yinchuan	Changsha	Tianjin	Guiyang	Lanzhou	Hangzhou	Wuhan	Haikou	Yulin	Taiyuan	Kunming	Xining	Baotou	Wuxi	Nanjing	Suzhou	Ordos	Guangzhou	Chongqing	Foshan	Urumqi	Shenzhen	Beijing	Shanghai	Dongguan
Wuhan	Hangzhou	Changsha	Nanjing	Zhengzhou	Hefei	Tianjin	Qingdao	Xi'an	Jinan	Fuzhou	Ningbo	Suzhou	Guangzhou	Nanchang	Wuxi	Xuzhou	Dalian	Kunming	Taiyuan	Shijiazhuang	Guiyang	Shenyang	Shenzhen	Weifang	Lanzhou	Hohhot	Baotou	Nanning	Yinchuan	Foshan	Changchun	Xining	Tangshan	Handan	Linyi	Chengdu	Binzhou	Beijing	Ordos	Shanghai	Chongqing	Harbin	Urumqi	Yulin	Dongguan	Haikou	Lvliang
Lvliang	Yulin	Tangshan	Handan	Binzhou	Ordos	Weifang	Linyi	Xuzhou	Changchun	Yinchuan	Nanchang	Shijiazhuang	Ningbo	Dalian	Lanzhou	Baotou	Wuxi	Hohhot	Jinan	Qingdao	Zhengzhou	Fuzhou	Taiyuan	Changsha	Shenyang	Harbin	Guiyang	Tianjin	Xining	Suzhou	Foshan	Chengdu	Hefei	Xi'an	Kunming	Nanjing	Wuhan	Hangzhou	Nanning	Haikou	Urumqi	Guangzhou	Chongqing	Dongguan	Shenzhen	Shanghai	Beijing
Shijiazhuang	Weifang	Jinan	Xuzhou	Zhengzhou	Xi'an	Qingdao	Linyi	Handan	Hohhot	Shenyang	Hefei	Dalian	Nanchang	Changchun	Binzhou	Tianjin	Taiyuan	Yinchuan	Fuzhou	Lanzhou	Changsha	Guiyang	Wuhan	Baotou	Tangshan	Xining	Harbin	Hangzhou	Kunming	Nanning	Ningbo	Nanjing	Wuxi	Chengdu	Suzhou	Ordos	Lvliang	Yulin	Guangzhou	Urumqi	Haikou	Foshan	Chongqing	Shenzhen	Beijing	Shanghai	Dongguan
Ordos	Yulin	Tangshan	Yinchuan	Baotou	Wuxi	Xuzhou	Nanchang	Lanzhou	Dalian	Ningbo	Binzhou	Lvliang	Taiyuan	Hohhot	Weifang	Handan	Foshan	Changsha	Qingdao	Nanjing	Jinan	Changchun	Zhengzhou	Tianjin	Suzhou	Shijiazhuang	Shenyang	Fuzhou	Wuhan	Hefei	Guiyang	Xining	Hangzhou	Linyi	Xi'an	Kunming	Dongguan	Urumqi	Nanning	Chengdu	Harbin	Shenzhen	Guangzhou	Haikou	Chongqing	Beijing	Shanghai
Handan	Weifang	Linyi	Binzhou	Tangshan	Shijiazhuang	Xuzhou	Changchun	Lvliang	Nanchang	Jinan	Yinchuan	Zhengzhou	Yulin	Dalian	Qingdao	Fuzhou	Hohhot	Ningbo	Harbin	Lanzhou	Shenyang	Xi'an	Tianjin	Changsha	Baotou	Hefei	Guiyang	Taiyuan	Ordos	Chengdu	Nanning	Wuxi	Xining	Kunming	Wuhan	Hangzhou	Nanjing	Suzhou	Haikou	Foshan	Urumqi	Guangzhou	Chongqing	Shenzhen	Beijing	Dongguan	Shanghai
Kunming	Guiyang	Nanning	Xi'an	Changsha	Lanzhou	Xining	Hefei	Nanchang	Zhengzhou	Fuzhou	Wuhan	Taiyuan	Yinchuan	Jinan	Hohhot	Shijiazhuang	Xuzhou	Hangzhou	Qingdao	Baotou	Nanjing	Weifang	Tianjin	Ningbo	Dalian	Urumqi	Guangzhou	Handan	Shenyang	Wuxi	Chengdu	Linyi	Binzhou	Haikou	Foshan	Suzhou	Ordos	Tangshan	Changchun	Shenzhen	Harbin	Yulin	Chongqing	Lvliang	Beijing	Dongguan	Shanghai
Yulin	Lvliang	Tangshan	Ordos	Binzhou	Handan	Xuzhou	Weifang	Yinchuan	Ningbo	Changchun	Nanchang	Wuxi	Linyi	Baotou	Dalian	Shijiazhuang	Lanzhou	Jinan	Qingdao	Suzhou	Hohhot	Foshan	Zhengzhou	Changsha	Fuzhou	Taiyuan	Tianjin	Nanjing	Shenyang	Guiyang	Wuhan	Xining	Hefei	Chengdu	Hangzhou	Xi'an	Kunming	Harbin	Nanning	Urumqi	Dongguan	Haikou	Guangzhou	Shenzhen	Chongqing	Shanghai	Beijing
Lanzhou	Yinchuan	Xining	Taiyuan	Baotou	Hohhot	Guiyang	Kunming	Nanchang	Xi'an	Shijiazhuang	Xuzhou	Zhengzhou	Changsha	Jinan	Hefei	Urumqi	Dalian	Shenyang	Weifang	Qingdao	Wuhan	Tianjin	Ordos	Binzhou	Nanning	Handan	Fuzhou	Nanjing	Wuxi	Hangzhou	Ningbo	Tangshan	Linyi	Changchun	Foshan	Yulin	Suzhou	Lvliang	Chengdu	Harbin	Guangzhou	Haikou	Shenzhen	Dongguan	Chongqing	Beijing	Shanghai
Xining	Lanzhou	Hohhot	Yinchuan	Guiyang	Taiyuan	Kunming	Baotou	Urumqi	Xi'an	Shijiazhuang	Nanning	Jinan	Hefei	Nanchang	Zhengzhou	Xuzhou	Changsha	Weifang	Shenyang	Binzhou	Dalian	Qingdao	Fuzhou	Handan	Wuhan	Tianjin	Linyi	Nanjing	Hangzhou	Ordos	Changchun	Haikou	Tangshan	Ningbo	Wuxi	Harbin	Chengdu	Yulin	Lvliang	Suzhou	Foshan	Guangzhou	Shenzhen	Chongqing	Beijing	Dongguan	Shanghai
Urumqi	Xining	Lanzhou	Yinchuan	Baotou	Hohhot	Taiyuan	Kunming	Guiyang	Xi'an	Zhengzhou	Shijiazhuang	Changsha	Jinan	Hefei	Ordos	Nanchang	Tianjin	Wuhan	Xuzhou	Nanning	Shenyang	Dalian	Qingdao	Nanjing	Weifang	Handan	Binzhou	Hangzhou	Fuzhou	Wuxi	Tangshan	Ningbo	Chengdu	Linyi	Changchun	Yulin	Foshan	Suzhou	Guangzhou	Lvliang	Harbin	Haikou	Shenzhen	Beijing	Chongqing	Dongguan	Shanghai
Changchun	Weifang	Tangshan	Dalian	Binzhou	Xuzhou	Shijiazhuang	Shenyang	Harbin	Handan	Linyi	Qingdao	Jinan	Tianjin	Zhengzhou	Ningbo	Hohhot	Nanchang	Hefei	Baotou	Wuxi	Fuzhou	Taiyuan	Yinchuan	Hangzhou	Nanjing	Changsha	Xi'an	Suzhou	Wuhan	Lvliang	Yulin	Ordos	Lanzhou	Guiyang	Xining	Chengdu	Nanning	Kunming	Foshan	Guangzhou	Haikou	Urumqi	Chongqing	Shenzhen	Beijing	Shanghai	Dongguan

## Sheet: similarity matrix_sim
City	1	2	3	4	5	6	7	8	9	10	11	12	13	14	15	16	17	18	19	20	21	22	23	24	25	26	27	28	29	30	31	32	33	34	35	36	37	38	39	40	41	42	43	44	45	46	47
Beijing	0.836275	0.750296	0.696038	0.694019	0.691874	0.686196	0.678631	0.666815	0.662441	0.656332	0.656189	0.649028	0.640797	0.633611	0.633159	0.595842	0.590781	0.587276	0.586141	0.583991	0.579457	0.57663	0.567045	0.556136	0.553141	0.539895	0.539186	0.53444	0.533736	0.532214	0.520696	0.518893	0.513499	0.510963	0.501668	0.491725	0.489908	0.48941	0.488358	0.479683	0.464207	0.459468	0.44363	0.422696	0.384064	0.382821	0.343668
Tianjin	0.906771	0.89528	0.884001	0.873103	0.870994	0.870588	0.867919	0.86504	0.859592	0.852676	0.851119	0.840233	0.834613	0.832879	0.832533	0.824875	0.823051	0.809113	0.802926	0.79646	0.790628	0.790339	0.785408	0.767331	0.764438	0.763529	0.758426	0.748412	0.740703	0.739527	0.728807	0.727023	0.718311	0.716843	0.711513	0.705966	0.696445	0.690013	0.686196	0.675533	0.66324	0.661326	0.644323	0.636726	0.611767	0.560681	0.535711
Chongqing	0.745833	0.713235	0.705694	0.678928	0.678631	0.677646	0.670102	0.66324	0.661517	0.658563	0.648628	0.644373	0.628388	0.625544	0.620542	0.615261	0.611276	0.609455	0.606281	0.603027	0.601986	0.595618	0.594546	0.585123	0.578693	0.572859	0.57165	0.566149	0.554409	0.553796	0.550204	0.545421	0.543095	0.532576	0.532471	0.514296	0.512067	0.511624	0.510308	0.498297	0.49462	0.467948	0.466709	0.459077	0.457866	0.450424	0.376035
Qingdao	0.945449	0.912254	0.9051	0.89528	0.895229	0.894304	0.887182	0.886699	0.882056	0.873481	0.871916	0.868807	0.863951	0.860158	0.854749	0.852018	0.844574	0.843421	0.82693	0.822261	0.82192	0.816966	0.794818	0.786522	0.784382	0.783851	0.780034	0.776811	0.773431	0.769797	0.760941	0.756339	0.743371	0.740848	0.728364	0.718859	0.712319	0.68921	0.678415	0.6634	0.656189	0.635951	0.628388	0.626274	0.61686	0.615346	0.57779
Changsha	0.937295	0.912381	0.908548	0.906028	0.903245	0.890644	0.890362	0.871916	0.86523	0.864554	0.863656	0.862573	0.853448	0.852676	0.848076	0.845032	0.828056	0.825966	0.821908	0.815555	0.803651	0.800724	0.794347	0.79253	0.789849	0.786846	0.78675	0.783274	0.770964	0.748085	0.747405	0.74061	0.738645	0.734798	0.730757	0.72525	0.723226	0.709244	0.653416	0.650693	0.649245	0.644373	0.633159	0.62803	0.626645	0.623017	0.618516
Nanjing	0.934485	0.916758	0.903245	0.889953	0.887182	0.885766	0.873612	0.870588	0.866393	0.8648	0.851476	0.850758	0.841575	0.839261	0.833742	0.810347	0.808457	0.80589	0.788418	0.777061	0.773964	0.770077	0.765865	0.763489	0.762051	0.758833	0.754455	0.751188	0.745618	0.733393	0.728941	0.718596	0.70527	0.705057	0.695069	0.693766	0.688566	0.666815	0.661984	0.658839	0.656349	0.646906	0.629921	0.611276	0.610169	0.583497	0.559889
Baotou	0.918797	0.91445	0.905412	0.893358	0.849032	0.828894	0.827758	0.823956	0.820605	0.813079	0.804605	0.803554	0.801751	0.799121	0.796112	0.794818	0.790339	0.786846	0.783412	0.777061	0.775816	0.772129	0.770461	0.762538	0.758984	0.753684	0.753667	0.7533	0.752242	0.747247	0.742484	0.740527	0.699375	0.694939	0.693884	0.692225	0.686149	0.666235	0.660377	0.606255	0.60166	0.578987	0.576196	0.564694	0.518893	0.49462	0.470666
Taiyuan	0.918797	0.908468	0.894153	0.88319	0.863421	0.86294	0.857625	0.847537	0.840487	0.840113	0.83974	0.83891	0.837929	0.834713	0.830772	0.828056	0.823051	0.822261	0.808457	0.807528	0.80157	0.786647	0.784897	0.782898	0.77578	0.767431	0.753591	0.748571	0.744965	0.739695	0.738936	0.73641	0.728926	0.71078	0.709025	0.699902	0.676432	0.65632	0.646578	0.624059	0.619918	0.614319	0.584903	0.561094	0.556136	0.532576	0.511645
Dalian	0.922262	0.896744	0.886699	0.871285	0.870994	0.863421	0.855932	0.855107	0.850821	0.849032	0.84881	0.848414	0.846552	0.844758	0.843194	0.841575	0.838919	0.821908	0.821329	0.814568	0.814174	0.813393	0.809917	0.803157	0.792148	0.789465	0.785093	0.779706	0.76288	0.758965	0.758542	0.739437	0.730219	0.722834	0.712263	0.692182	0.690372	0.668385	0.663385	0.631314	0.625824	0.624417	0.57663	0.571202	0.564317	0.553796	0.553324
Dongguan	0.697006	0.666579	0.661984	0.646273	0.645472	0.644801	0.62803	0.61442	0.608457	0.606117	0.602187	0.596603	0.57957	0.57779	0.576196	0.571202	0.570775	0.561094	0.560681	0.559649	0.555005	0.551705	0.548204	0.547704	0.543338	0.543194	0.536344	0.531828	0.524314	0.516861	0.515792	0.502378	0.492981	0.487841	0.48136	0.476819	0.471279	0.463913	0.453613	0.446581	0.444442	0.439043	0.437166	0.422696	0.376035	0.375845	0.373003
Foshan	0.805885	0.796906	0.779255	0.770964	0.766251	0.754455	0.742208	0.733494	0.731558	0.729922	0.726531	0.716843	0.712263	0.711523	0.70724	0.699902	0.699318	0.694818	0.691596	0.68921	0.687768	0.686297	0.686149	0.68092	0.676398	0.66679	0.666579	0.659821	0.659299	0.658769	0.656387	0.647921	0.637007	0.633949	0.629265	0.612576	0.608569	0.600432	0.597802	0.589804	0.550325	0.546472	0.543095	0.540828	0.489908	0.480881	0.456895
Tangshan	0.868833	0.864192	0.861613	0.856679	0.854396	0.850058	0.828676	0.81567	0.814174	0.81198	0.807528	0.795854	0.7939	0.793363	0.786522	0.781899	0.77199	0.765337	0.763529	0.75512	0.755104	0.753667	0.748099	0.740273	0.738645	0.728941	0.728926	0.728819	0.722855	0.718691	0.717113	0.71348	0.700299	0.687768	0.682921	0.669663	0.662245	0.658319	0.636241	0.590943	0.566703	0.5663	0.557758	0.550204	0.536344	0.491725	0.488825
Shenzhen	0.855896	0.782896	0.777726	0.773202	0.77297	0.762051	0.747405	0.729922	0.718311	0.717488	0.713838	0.703855	0.696038	0.69312	0.678415	0.674149	0.667168	0.661517	0.655388	0.64536	0.643429	0.639941	0.631314	0.622011	0.619918	0.61048	0.602187	0.593858	0.586572	0.578987	0.575475	0.57403	0.569067	0.56496	0.558543	0.557758	0.554165	0.536102	0.525871	0.524419	0.517334	0.506378	0.492518	0.482041	0.448958	0.431061	0.411519
Guangzhou	0.855896	0.839924	0.832009	0.800724	0.788418	0.786438	0.77841	0.777181	0.764056	0.758426	0.757277	0.750296	0.750208	0.745833	0.743371	0.733753	0.722135	0.719013	0.717137	0.700185	0.692481	0.690758	0.679576	0.677811	0.676398	0.673514	0.663385	0.65632	0.656015	0.645323	0.628872	0.616218	0.606255	0.60553	0.60129	0.593637	0.590943	0.590468	0.589918	0.566618	0.553442	0.551705	0.539628	0.52867	0.521343	0.500197	0.46411
Suzhou	0.892199	0.887685	0.8648	0.858553	0.840966	0.832533	0.825966	0.82192	0.805412	0.797105	0.787316	0.785093	0.782896	0.779255	0.778881	0.77841	0.777596	0.776877	0.755104	0.740657	0.73672	0.725841	0.722627	0.722302	0.711505	0.71078	0.696356	0.694939	0.689459	0.68272	0.680582	0.679103	0.676807	0.674361	0.673723	0.672396	0.661976	0.657868	0.656332	0.648628	0.646273	0.62719	0.609444	0.606415	0.60034	0.530841	0.501199
Wuxi	0.933389	0.889953	0.887685	0.853448	0.850727	0.849038	0.84792	0.843421	0.843194	0.835468	0.824875	0.824711	0.814197	0.811943	0.808497	0.805885	0.7939	0.7904	0.77732	0.776486	0.77578	0.772129	0.753197	0.752772	0.751778	0.740811	0.739546	0.738577	0.736971	0.732284	0.723649	0.717488	0.717137	0.713888	0.711526	0.69764	0.697006	0.660571	0.660386	0.655395	0.635791	0.629977	0.599035	0.583991	0.577018	0.57165	0.54102
Hangzhou	0.944904	0.934485	0.912381	0.901283	0.895229	0.888578	0.874375	0.873103	0.864661	0.8616	0.858553	0.850727	0.834582	0.834139	0.832009	0.830575	0.821329	0.803094	0.790737	0.786647	0.776754	0.775881	0.77297	0.77237	0.750725	0.742484	0.735567	0.735056	0.733494	0.733433	0.723844	0.718691	0.712465	0.706262	0.703376	0.691874	0.690886	0.689762	0.68702	0.67678	0.66434	0.658563	0.61442	0.610381	0.590868	0.586309	0.574977
Zhengzhou	0.917964	0.915808	0.914049	0.912254	0.910139	0.906771	0.906028	0.888578	0.885875	0.885715	0.866393	0.859398	0.8578	0.84881	0.840431	0.840266	0.83974	0.835227	0.824748	0.82079	0.82061	0.814197	0.81078	0.805412	0.799121	0.797216	0.782326	0.780681	0.779315	0.779029	0.777181	0.765337	0.76446	0.763162	0.742232	0.714867	0.712583	0.711523	0.703855	0.678928	0.666896	0.662441	0.658452	0.634178	0.633047	0.621994	0.559649
Fuzhou	0.892496	0.890924	0.890644	0.874701	0.874375	0.873481	0.869908	0.859398	0.85849	0.857305	0.850758	0.830497	0.828582	0.824711	0.821013	0.820707	0.813571	0.809917	0.809384	0.79646	0.787316	0.784794	0.782898	0.781216	0.778017	0.776924	0.768901	0.756918	0.753163	0.753057	0.750208	0.748099	0.747247	0.725937	0.724712	0.70724	0.705301	0.697264	0.69251	0.674149	0.653381	0.633928	0.609455	0.596603	0.590781	0.586112	0.585295
Binzhou	0.909422	0.902722	0.872808	0.868833	0.859102	0.851977	0.836297	0.815385	0.809485	0.805981	0.803408	0.803157	0.797113	0.788891	0.783851	0.776924	0.776826	0.770461	0.768108	0.764711	0.763162	0.762838	0.759354	0.753591	0.745626	0.740811	0.737647	0.734798	0.731059	0.727023	0.725688	0.711446	0.70527	0.703376	0.70246	0.701182	0.683265	0.68272	0.670988	0.629265	0.591386	0.566618	0.512067	0.506378	0.492981	0.459468	0.43644
Haikou	0.795829	0.709661	0.703123	0.697264	0.693362	0.68225	0.670988	0.666457	0.665954	0.663405	0.663268	0.657177	0.654558	0.646788	0.640633	0.639694	0.636172	0.629144	0.623017	0.621994	0.616115	0.615346	0.607411	0.589309	0.586309	0.584903	0.574507	0.57418	0.5663	0.564694	0.564317	0.559889	0.557361	0.551668	0.54102	0.535711	0.525567	0.521343	0.506714	0.501199	0.498737	0.457866	0.456895	0.411519	0.384064	0.375845	0.350026
Guiyang	0.938728	0.875676	0.865401	0.858369	0.857861	0.856831	0.848356	0.848076	0.840113	0.831885	0.828582	0.827454	0.824748	0.813489	0.811232	0.809518	0.804488	0.796112	0.780034	0.776754	0.770077	0.768373	0.758965	0.749675	0.748412	0.744184	0.738153	0.737647	0.732284	0.727834	0.716951	0.703123	0.690758	0.686297	0.686074	0.684844	0.682921	0.679103	0.677319	0.641132	0.624092	0.622011	0.612625	0.566149	0.548204	0.532214	0.500101
Jinan	0.945449	0.917964	0.910477	0.901092	0.898756	0.874719	0.874701	0.872655	0.871285	0.867919	0.86523	0.864348	0.863541	0.8616	0.858694	0.85524	0.851476	0.840487	0.826075	0.824177	0.813489	0.813079	0.809962	0.808497	0.805981	0.801502	0.801375	0.799555	0.792139	0.781899	0.779181	0.776877	0.776075	0.773859	0.733328	0.722135	0.718401	0.66725	0.66679	0.654558	0.649858	0.647323	0.64536	0.633611	0.620542	0.590832	0.555005
Nanchang	0.916439	0.892496	0.890362	0.87214	0.870497	0.858694	0.857861	0.8578	0.855932	0.852018	0.849206	0.849038	0.847537	0.839736	0.839261	0.838024	0.837795	0.834582	0.830992	0.824887	0.822063	0.820605	0.816246	0.815385	0.809905	0.809113	0.802769	0.793363	0.787582	0.779679	0.778881	0.771534	0.770514	0.766375	0.766251	0.712765	0.700185	0.692766	0.684855	0.678774	0.657177	0.655388	0.63931	0.606117	0.572859	0.539895	0.534691
Xi'an	0.914049	0.886379	0.874719	0.870166	0.867354	0.863939	0.862573	0.856831	0.844574	0.840233	0.834713	0.830575	0.826787	0.824631	0.823352	0.823043	0.820707	0.816246	0.808558	0.80589	0.803341	0.795061	0.789465	0.789314	0.783412	0.757277	0.756909	0.753581	0.748815	0.740591	0.739546	0.725841	0.725688	0.725084	0.70886	0.700299	0.696481	0.670102	0.667168	0.663711	0.659821	0.649028	0.646788	0.606587	0.598548	0.590698	0.515792
Yinchuan	0.939611	0.91445	0.888833	0.88319	0.85989	0.837795	0.835169	0.827454	0.821755	0.814568	0.808508	0.803408	0.801375	0.797217	0.797216	0.792293	0.789314	0.78675	0.786473	0.786303	0.78465	0.773431	0.77199	0.764438	0.764268	0.753163	0.752772	0.750163	0.747999	0.745618	0.744603	0.733652	0.731199	0.729171	0.723844	0.712605	0.694818	0.680582	0.66049	0.636404	0.607411	0.60129	0.56496	0.547704	0.510308	0.488358	0.449244
Nanning	0.875676	0.875462	0.823043	0.813571	0.799361	0.795829	0.787842	0.787582	0.787201	0.783274	0.779181	0.779029	0.759626	0.757377	0.75723	0.752725	0.749891	0.749076	0.740848	0.739695	0.735567	0.729171	0.726985	0.724946	0.711446	0.705057	0.693884	0.692542	0.690372	0.690245	0.690013	0.677811	0.660571	0.659555	0.648377	0.636241	0.632755	0.62719	0.600432	0.595354	0.585123	0.574828	0.57403	0.568843	0.520696	0.487959	0.471279
Hohhot	0.908468	0.905412	0.888833	0.886176	0.877614	0.85586	0.85524	0.843718	0.838919	0.834676	0.833163	0.831885	0.826787	0.824887	0.82079	0.816966	0.810677	0.797113	0.790243	0.789849	0.785408	0.778017	0.772886	0.768651	0.768271	0.765865	0.757377	0.750725	0.750028	0.742572	0.740273	0.738578	0.738577	0.736415	0.731207	0.672396	0.661281	0.648556	0.644845	0.636172	0.633949	0.616218	0.558543	0.53444	0.524314	0.514296	0.473956
Chengdu	0.75716	0.742232	0.740591	0.736421	0.733328	0.729965	0.72711	0.726985	0.724712	0.713235	0.712319	0.710958	0.709244	0.709088	0.708099	0.690886	0.689414	0.684844	0.683265	0.68225	0.679576	0.678774	0.675533	0.669663	0.669291	0.657868	0.656349	0.649305	0.646901	0.646713	0.644845	0.643637	0.636404	0.635791	0.625824	0.615853	0.614319	0.610723	0.607919	0.60166	0.587929	0.587276	0.569067	0.558978	0.557531	0.546472	0.439043
Shenyang	0.922262	0.868807	0.86504	0.864348	0.86294	0.851005	0.848329	0.84829	0.843718	0.840266	0.836317	0.827758	0.821189	0.810347	0.809905	0.803341	0.803094	0.797695	0.79253	0.786473	0.784653	0.781216	0.77732	0.776673	0.764711	0.762823	0.75512	0.749675	0.748879	0.743422	0.73672	0.735308	0.714283	0.697536	0.692542	0.656387	0.656015	0.628106	0.627993	0.614343	0.610723	0.61048	0.595842	0.557361	0.554492	0.554409	0.516861
Hefei	0.910477	0.910139	0.908548	0.9051	0.903801	0.901283	0.890924	0.886379	0.885766	0.87214	0.863069	0.859592	0.857625	0.851005	0.850821	0.848356	0.847965	0.833163	0.827182	0.824506	0.811943	0.811163	0.801751	0.801191	0.799361	0.78465	0.777596	0.770657	0.764056	0.756412	0.747849	0.745626	0.740088	0.722855	0.710026	0.699318	0.69312	0.689414	0.68798	0.648862	0.640797	0.640633	0.616375	0.615261	0.608926	0.593302	0.57957
Harbin	0.834273	0.815906	0.80569	0.793226	0.776826	0.776075	0.762823	0.762123	0.756339	0.743812	0.739437	0.731207	0.714867	0.71348	0.710026	0.705301	0.696481	0.696445	0.684855	0.676432	0.666235	0.66434	0.660577	0.66049	0.659555	0.651041	0.649245	0.6492	0.646906	0.646713	0.641731	0.641132	0.629977	0.629144	0.613153	0.610534	0.606415	0.590777	0.583294	0.539628	0.513499	0.511624	0.507759	0.480881	0.457312	0.448958	0.373003
Shanghai	0.836275	0.786438	0.773202	0.705694	0.696356	0.689762	0.681626	0.661326	0.658839	0.633047	0.626645	0.626274	0.609248	0.608926	0.599035	0.598548	0.590832	0.585295	0.558978	0.554492	0.553961	0.553324	0.540828	0.539181	0.534691	0.522012	0.519065	0.511645	0.506875	0.500101	0.488825	0.487959	0.479975	0.473956	0.470666	0.467063	0.463403	0.457312	0.449244	0.444442	0.43644	0.430723	0.424326	0.386043	0.384658	0.350026	0.343993
Ningbo	0.933389	0.892199	0.878788	0.873612	0.870497	0.864661	0.864554	0.860158	0.857305	0.846552	0.844652	0.835227	0.832879	0.826075	0.824506	0.816066	0.81567	0.796906	0.784653	0.781791	0.77887	0.768108	0.767431	0.762952	0.761159	0.756909	0.752242	0.747999	0.744184	0.743731	0.736415	0.733753	0.733117	0.726568	0.717177	0.713838	0.690245	0.676918	0.669291	0.660994	0.660577	0.644801	0.609248	0.606281	0.586141	0.57418	0.559705
Xuzhou	0.91654	0.916439	0.898756	0.896744	0.894304	0.8924	0.885715	0.878788	0.869908	0.863656	0.863069	0.859102	0.855847	0.854396	0.851119	0.84829	0.84792	0.846749	0.83891	0.835439	0.835169	0.834676	0.834139	0.833742	0.831577	0.824631	0.823956	0.816403	0.809518	0.797105	0.780511	0.77624	0.75723	0.756427	0.743812	0.741929	0.731558	0.725295	0.708099	0.692481	0.639941	0.639694	0.632828	0.601986	0.570775	0.567045	0.553961
Weifang	0.91654	0.913445	0.908505	0.908089	0.902722	0.884839	0.872655	0.861613	0.854749	0.849206	0.848414	0.840431	0.830497	0.821189	0.816066	0.811163	0.810677	0.80569	0.802926	0.797217	0.795061	0.794347	0.784897	0.776486	0.775881	0.775816	0.774041	0.773766	0.768373	0.763489	0.749891	0.748122	0.740657	0.740241	0.740027	0.736088	0.732858	0.72711	0.666457	0.659299	0.645323	0.599487	0.595618	0.575475	0.539186	0.519065	0.502378
Linyi	0.912889	0.908089	0.872808	0.860538	0.831577	0.829513	0.815906	0.809962	0.807528	0.784794	0.784382	0.779679	0.779315	0.758542	0.75716	0.753581	0.750028	0.749076	0.747849	0.743731	0.743422	0.739498	0.733652	0.730757	0.728807	0.727834	0.715437	0.712465	0.711628	0.709661	0.709516	0.709025	0.707184	0.700043	0.699375	0.69764	0.688566	0.674361	0.666304	0.60553	0.594546	0.589804	0.555961	0.517334	0.501668	0.479975	0.437166
Wuhan	0.944904	0.937295	0.916758	0.915808	0.903801	0.884001	0.882056	0.867354	0.863541	0.85849	0.844652	0.840966	0.839924	0.838024	0.835468	0.835439	0.813393	0.808918	0.807528	0.804746	0.804488	0.797695	0.777726	0.774041	0.769251	0.768271	0.762538	0.752725	0.750163	0.742208	0.721081	0.719093	0.717113	0.71344	0.711628	0.709088	0.70246	0.694019	0.68972	0.681626	0.677646	0.651041	0.636638	0.618822	0.608457	0.589309	0.582239
Lvliang	0.897139	0.828676	0.81161	0.809485	0.756131	0.748122	0.739498	0.725295	0.717876	0.712605	0.692766	0.687724	0.676918	0.668385	0.665446	0.660377	0.655395	0.648556	0.647323	0.635951	0.634178	0.633928	0.624059	0.618516	0.614343	0.613153	0.612625	0.611767	0.6113	0.609444	0.608569	0.607919	0.593302	0.590698	0.589104	0.583497	0.582239	0.574977	0.574828	0.551668	0.522837	0.46411	0.450424	0.446581	0.431061	0.343993	0.343668
Shijiazhuang	0.908505	0.901092	0.8924	0.885875	0.870166	0.863951	0.860538	0.860104	0.85586	0.848329	0.847965	0.844758	0.839736	0.836712	0.836297	0.834613	0.830772	0.821755	0.821013	0.819088	0.815555	0.811232	0.804746	0.804605	0.795854	0.79331	0.793226	0.790737	0.789062	0.787201	0.781791	0.773964	0.751778	0.736421	0.722627	0.708166	0.687724	0.685354	0.673514	0.663801	0.663268	0.647921	0.625544	0.593858	0.579457	0.539181	0.487841
Ordos	0.835508	0.81198	0.808508	0.803554	0.7904	0.77624	0.766375	0.765853	0.76288	0.761159	0.759354	0.756131	0.744965	0.738578	0.732858	0.731849	0.726531	0.723226	0.718859	0.718596	0.718401	0.715326	0.712583	0.711513	0.711505	0.708166	0.697536	0.69251	0.68972	0.68798	0.686074	0.684426	0.67678	0.666304	0.663711	0.663203	0.645472	0.643874	0.595354	0.587929	0.583294	0.554165	0.553442	0.506714	0.466709	0.44363	0.430723
Handan	0.913445	0.912889	0.909422	0.864192	0.860104	0.855847	0.833985	0.81161	0.802769	0.799555	0.786303	0.782326	0.781877	0.779706	0.776811	0.768901	0.768651	0.762952	0.762123	0.757761	0.748879	0.748815	0.740703	0.74061	0.740527	0.740088	0.738153	0.73641	0.731849	0.729965	0.724946	0.723649	0.720773	0.71533	0.71344	0.706262	0.695069	0.689459	0.665954	0.637007	0.594283	0.593637	0.578693	0.525871	0.479683	0.463913	0.463403
Kunming	0.938728	0.875462	0.863939	0.845032	0.837455	0.831813	0.827182	0.822063	0.82061	0.809384	0.808918	0.80157	0.792293	0.792139	0.790243	0.789062	0.780511	0.77237	0.760941	0.758984	0.758833	0.740027	0.739527	0.726568	0.722834	0.72111	0.719013	0.71533	0.714283	0.713888	0.710958	0.707184	0.701182	0.693362	0.68092	0.676807	0.663203	0.658319	0.64477	0.643429	0.610534	0.604981	0.603027	0.589104	0.553141	0.543338	0.522012
Yulin	0.897139	0.850058	0.835508	0.788891	0.781877	0.741929	0.740241	0.731199	0.717177	0.715486	0.712765	0.711526	0.709516	0.692225	0.692182	0.685354	0.684428	0.66725	0.6634	0.661976	0.661281	0.658769	0.658452	0.653416	0.653381	0.646578	0.644323	0.629921	0.627993	0.624092	0.618822	0.616924	0.616375	0.615853	0.610381	0.606587	0.604981	0.590777	0.568843	0.550506	0.531828	0.525567	0.500197	0.482041	0.467948	0.384658	0.382821
Lanzhou	0.939611	0.895569	0.894153	0.893358	0.886176	0.865401	0.837455	0.830992	0.823352	0.819088	0.816403	0.81078	0.803651	0.801502	0.801191	0.800364	0.792148	0.776673	0.773766	0.769797	0.769251	0.767331	0.765853	0.762838	0.759626	0.757761	0.756918	0.751188	0.736971	0.735056	0.733117	0.728819	0.715437	0.710312	0.691596	0.684428	0.673723	0.665446	0.646901	0.641731	0.628872	0.616115	0.586572	0.543194	0.532471	0.510963	0.467063
Xining	0.895569	0.877614	0.85989	0.858369	0.837929	0.831813	0.828894	0.810819	0.808558	0.79331	0.787842	0.773859	0.770657	0.770514	0.76446	0.756427	0.748085	0.736088	0.735308	0.731059	0.730219	0.728364	0.725937	0.720773	0.719093	0.705966	0.700043	0.693766	0.68702	0.684426	0.669353	0.663405	0.662245	0.660994	0.660386	0.6492	0.643637	0.616924	0.6113	0.60034	0.597802	0.589918	0.524419	0.498297	0.48941	0.48136	0.424326
Urumqi	0.810819	0.800364	0.764268	0.753684	0.742572	0.738936	0.72111	0.716951	0.70886	0.666896	0.663801	0.650693	0.649858	0.648862	0.643874	0.63931	0.636726	0.636638	0.632828	0.632755	0.628106	0.624417	0.61686	0.610169	0.599487	0.594283	0.591386	0.590868	0.586112	0.577018	0.566703	0.559705	0.557531	0.555961	0.551841	0.550506	0.550325	0.530841	0.52867	0.522837	0.507759	0.498737	0.492518	0.464207	0.459077	0.453613	0.386043
Changchun	0.884839	0.856679	0.855107	0.851977	0.846749	0.836712	0.836317	0.834273	0.833985	0.829513	0.82693	0.824177	0.790628	0.780681	0.77887	0.772886	0.771534	0.756412	0.7533	0.753197	0.753057	0.748571	0.744603	0.733433	0.733393	0.72525	0.725084	0.722302	0.721081	0.717876	0.715486	0.715326	0.710312	0.677319	0.669353	0.649305	0.648377	0.64477	0.612576	0.590468	0.574507	0.551841	0.545421	0.536102	0.533736	0.506875	0.476819

## Sheet: annual CO2 emissions UN
name	Total emissions uncertainty	Power uncertainty	Industry uncertainty	Ground transport uncertainty	Residential uncertainty
Tianjin	0.0430728	0.086941	0.0511719	0.0217081	0.0213509
Shanghai	0.0360229	0.0794334	0.0223016	0.0250284	0.0176061
Beijing	0.0253638	0.0626225	0.0192387	0.0323472	0.0260323
Tangshan	0.05505	0.116582	0.0652451	0.030314	0.0314682
Chongqing	0.0394055	0.0994288	0.0261148	0.0227644	0.0189837
Weifang	0.107489	0.241022	0.0967908	0.16372	0.0655399
Nanjig	0.0868769	0.256704	0.0939307	0.134039	0.108652
Foshan	0.0838235	0.233305	0.0502099	0.141879	0.104618
Shijiazhuang	0.088235	0.2034	0.127874	0.149161	0.0600081
Zhengzhou	0.148037	0.265681	0.0606242	0.168964	0.0500921
Dalian	0.0816876	0.270053	0.0807613	0.150747	0.058371
Xuzhou	0.154998	0.272337	0.0865754	0.134039	0.0946025
Qingdao	0.0920572	0.247403	0.0747751	0.16372	0.0588476
Yulin	0.132144	0.269184	0.147946	0.138521	0.0549011
Xining	0.0928334	0.256015	0.0691211	0.181616	0.0334258
Dongguan	0.0993777	0.185445	0.151526	0.141879	0.0760916
Taiyuan	0.0748838	0.164457	0.0912614	0.149998	0.0653529
Ningbo	0.15728	0.272388	0.0585153	0.139114	0.057041
Baotou	0.0988309	0.267931	0.102983	0.109136	0.0718673
Changsha	0.0534995	0.257986	0.0618859	0.128131	0.0634172
Handan	0.101025	0.268901	0.116714	0.149161	0.0719185
Harbin	0.237926	0.414301	0.106593	0.121007	0.121861
Wuhan	0.0842856	0.280118	0.124016	0.13299	0.0643541
Haikou	0.0663999	0.0687375	0.183053	0.168912	0.0379919
Guiyang	0.078922	0.412662	0.0920169	0.146091	0.103152
Linyi	0.19146	0.382429	0.118098	0.16372	0.0647709
Shenzhen	0.131772	0.294625	0.134465	0.141879	0.0333531
Nanning	0.110251	0.402347	0.116911	0.152005	0.122212
Suzhou	0.196015	0.414305	0.173886	0.134039	0.0930235
Yinchuan	0.207427	0.391201	0.187735	0.192419	0.110081
Kunming	0.1203	0.347268	0.150133	0.159839	0.0582863
Jinan	0.187874	0.414206	0.12158	0.16372	0.0624808
Lvliang	0.133768	0.410621	0.170589	0.149998	0.104612
Xian	0.207685	0.37667	0.0972718	0.138521	0.0953543
Huhhot	0.307219	0.414379	0.158819	0.109136	0.0844598
Lanzhou	0.154758	0.378253	0.192985	0.163566	0.0698229
Wuxi	0.179367	0.35725	0.129112	0.134039	0.0926234
Urumqi	0.125087	0.343479	0.119275	0.157115	0.0893045
Guangzhou	0.135274	0.413895	0.130624	0.141879	0.0290794
Fuzhou	0.213973	0.414307	0.151859	0.123537	0.0489286
Ordos	0.165271	0.40817	0.177831	0.109136	0.0946164
Hefei	0.190767	0.414276	0.0903404	0.167743	0.0689991
Hangzhou	0.0891513	0.277973	0.100296	0.139114	0.0742283
Shenyang	0.21236	0.409826	0.23294	0.150747	0.0378689
Changchun	0.176914	0.411607	0.204811	0.160823	0.0747628
Nanchang	0.118943	0.411769	0.13363	0.17132	0.0426937
Chengdu	0.050094	0.39823	0.0663134	0.144153	0.0588529
Binzhou	0.214291	0.399487	0.105548	0.16372	0.06727

## Sheet: daily CO2 emissions UN
name	Ground transport uncertainty	Buildings uncertainty	Service uncertainty	Residential uncertainty	Power uncertainty	Industry uncertainty
Tianjin	0.189547	0.177868	0.0738638	0.192595	0.114105	0.206443
Shanghai	0.189956	0.177457	0.0728696	0.191836	0.108494	0.20124
Beijing	0.191058	0.17849	0.0753504	0.193743	0.0968648	0.200923
Tangshan	0.190724	0.179363	0.0773967	0.19535	0.138031	0.210373
Zhengzhou	0.189671	0.177599	0.0732146	0.192098	0.123884	0.201698
Weifang	0.249522	0.188352	0.096413	0.211594	0.252097	0.22219
Nanjing	0.231135	0.207331	0.129635	0.244523	0.26713	0.220959
Foshan	0.235768	0.205246	0.126273	0.240979	0.244729	0.206206
Shijiazhuang	0.24022	0.186499	0.0927414	0.208286	0.216409	0.237385
Linyi	0.252993	0.183549	0.0866558	0.202976	0.275767	0.208986
Dalian	0.241209	0.185979	0.0916906	0.207353	0.279981	0.21569
Xuzhou	0.231135	0.200326	0.118109	0.232552	0.282186	0.217934
Qingdao	0.249522	0.186129	0.0919948	0.207622	0.258204	0.213521
Yulin	0.233762	0.184919	0.0895217	0.205449	0.279144	0.248773
Xining	0.261613	0.179717	0.0782131	0.195999	0.266468	0.211607
Dongguan	0.235768	0.192278	0.103875	0.218543	0.199627	0.250918
Taiyuan	0.240741	0.188287	0.096286	0.211478	0.180298	0.219838
Ningbo	0.234115	0.185566	0.0908497	0.206612	0.282235	0.208384
Baotou	0.217641	0.190646	0.100821	0.215664	0.277936	0.224957
Lanzhou	0.22776	0.187624	0.0949829	0.210296	0.268362	0.209356
Handan	0.24022	0.190665	0.100858	0.215698	0.278871	0.231565
Harbin	0.22383	0.214549	0.140891	0.256674	0.42084	0.226632
Wuhan	0.230528	0.187943	0.0956109	0.210865	0.289702	0.235329
Haikou	0.252959	0.180622	0.0802707	0.197656	0.100926	0.271124
Guiyang	0.238326	0.204503	0.125061	0.239712	0.419226	0.220152
Chongqing	0.249522	0.188086	0.095892	0.21112	0.389504	0.232265
Shenzhen	0.235768	0.179704	0.078182	0.195974	0.294625	0.240999
Nanning	0.241997	0.214748	0.141194	0.257007	0.409077	0.231664
Suzhou	0.231135	0.199586	0.116848	0.231274	0.420844	0.265021
Yinchuan	0.269225	0.208083	0.130835	0.245798	0.39812	0.274307
Kunming	0.246993	0.185952	0.0916367	0.207306	0.355044	0.25008
Jinan	0.249522	0.18731	0.0943602	0.209735	0.420747	0.234055
Lvliang	0.240741	0.205243	0.126269	0.240974	0.417218	0.26287
Xian	0.233762	0.200682	0.118712	0.233165	0.383851	0.2224
Huhhot	0.217641	0.195741	0.110152	0.224606	0.420917	0.255389
Changsha	0.249421	0.189885	0.0993743	0.214316	0.385405	0.277927
Wuxi	0.231135	0.199399	0.116529	0.230953	0.364813	0.238054
Urumqi	0.245239	0.197879	0.113909	0.228323	0.351339	0.232866
Guangzhou	0.235768	0.17896	0.0764566	0.194608	0.420441	0.238878
Fuzhou	0.225207	0.183235	0.0859884	0.202408	0.420847	0.25112
Ordos	0.217641	0.200333	0.11812	0.232563	0.414806	0.267626
Hefei	0.252179	0.189583	0.0987971	0.213782	0.420816	0.219457
Hangzhou	0.234115	0.191549	0.102517	0.217257	0.277973	0.223739
Shenyang	0.241209	0.180596	0.0802125	0.197608	0.416435	0.30702
Changchun	0.247631	0.191756	0.102905	0.217623	0.418189	0.286265
Nanchang	0.254573	0.181669	0.0826	0.199566	0.418348	0.240535
Chengdu	0.237143	0.186131	0.0919982	0.207625	0.405029	0.210707
Binzhou	0.249522	0.188961	0.0975974	0.212677	0.406265	0.226142

## Sheet: AC_UN_case1
	Raw Coal	cleaned coal	washehed coal	Briquettes	Coke	Coke Oven	Other Gas	other Coking products	Crude Oil	Gasoline	Kerosene	Diesel Oil	Fuel Oil	LPG	Refinery	Petroleum	Natural Gas	Process (Mt CO2)
Farming, Forestry, Animal Husbandry, Findhery and Water Conservancy	0.1	0.1	0.1	0.1	0.1	0	0	0	0.1	0.1	0.1	0.1	0.1	0.1	0	0	0	0.05
Coal Mining and Dressing	0.04	0.04	0.04	0.04	0.04	0.05	0.05	0.05	0.05	0.05	0.05	0.05	0.05	0.05	0.05	0.05	0.05	0.05
Petroleum and Natural Gas Extraction	0.04	0.04	0.04	0.04	0.04	0.05	0.05	0.05	0.08	0.08	0.08	0.08	0.08	0.08	0.05	0.08	0.05	0.05
Ferrous Metals Mining and Dressing	0.04	0.04	0.04	0.04	0.04	0.05	0.05	0.05	0.08	0.08	0.08	0.08	0.08	0.08	0.05	0.08	0.05	0.05
Nonferrous Metals Mining and Dressing	0.04	0.04	0.04	0.04	0.04	0.05	0.05	0.05	0.08	0.08	0.08	0.08	0.08	0.08	0.05	0.08	0.05	0.05
Nonmetal Minerals Mining and Dressing	0.05	0.05	0.05	0.05	0.05	0.08	0.08	0.08	0.04	0.04	0.04	0.04	0.04	0.04	0.08	0.04	0.08	0.05
Other Minerals Mining and Dressing	0.05	0.05	0.05	0.05	0.05	0.08	0.08	0.08	0.04	0.04	0.04	0.04	0.04	0.04	0.08	0.04	0.08	0.05
Logging and Transport of Wood and Bamboo（not in IS）	0.05	0.05	0.05	0.05	0.05	0.08	0.08	0.08	0.04	0.04	0.04	0.04	0.04	0.04	0.08	0.04	0.08	0.05
Food Processing	0.04	0.04	0.04	0.04	0.04	0.08	0.08	0.08	0.05	0.05	0.05	0.05	0.05	0.05	0.08	0.05	0.08	0.05
Food Production	0.04	0.04	0.04	0.04	0.04	0.08	0.08	0.08	0.05	0.05	0.05	0.05	0.05	0.05	0.08	0.05	0.08	0.05
Beverage Production	0.04	0.04	0.04	0.04	0.04	0.08	0.08	0.08	0.05	0.05	0.05	0.05	0.05	0.05	0.08	0.05	0.08	0.05
Tobacco Processing	0.04	0.04	0.04	0.04	0.04	0.08	0.08	0.08	0.05	0.05	0.05	0.05	0.05	0.05	0.08	0.05	0.08	0.05
Textile Industry	0.04	0.04	0.04	0.04	0.04	0.08	0.08	0.08	0.05	0.05	0.05	0.05	0.05	0.05	0.08	0.05	0.08	0.05
Garments and Other Fiber Products	0.04	0.04	0.04	0.04	0.04	0.08	0.08	0.08	0.05	0.05	0.05	0.05	0.05	0.05	0.08	0.05	0.08	0.05
Leather, Furs, Down and Related Products	0.05	0.05	0.05	0.05	0.05	0.08	0.08	0.08	0.04	0.04	0.04	0.04	0.04	0.04	0.08	0.04	0.08	0.05
Timber Processing, Bamboo, Cane, Palm Fiber & Straw Products	0.05	0.05	0.05	0.05	0.05	0.08	0.08	0.08	0.04	0.04	0.04	0.04	0.04	0.04	0.08	0.04	0.08	0.05
Furniture Manufacturing	0.05	0.05	0.05	0.05	0.05	0.08	0.08	0.08	0.04	0.04	0.04	0.04	0.04	0.04	0.08	0.04	0.08	0.05
Papermaking and Paper Products	0.05	0.05	0.05	0.05	0.05	0.08	0.08	0.08	0.04	0.04	0.04	0.04	0.04	0.04	0.08	0.04	0.08	0.05
Printing and Record Medium Reproduction	0.05	0.05	0.05	0.05	0.05	0.08	0.08	0.08	0.04	0.04	0.04	0.04	0.04	0.04	0.08	0.04	0.08	0.05
Cultural, Educational and Sports Articles	0.05	0.05	0.05	0.05	0.05	0.08	0.08	0.08	0.04	0.04	0.04	0.04	0.04	0.04	0.08	0.04	0.08	0.05
Petroleum Processing and Coking	0.04	0.04	0.04	0.04	0.04	0.08	0.08	0.08	0.05	0.05	0.05	0.05	0.05	0.05	0.08	0.05	0.08	0.05
Raw Chemical Materials and Chemical Products	0.05	0.05	0.05	0.05	0.05	0.08	0.08	0.08	0.04	0.04	0.04	0.04	0.04	0.04	0.08	0.04	0.08	0.05
Medical and Pharmaceutical Products	0.05	0.05	0.05	0.05	0.05	0.08	0.08	0.08	0.04	0.04	0.04	0.04	0.04	0.04	0.08	0.04	0.08	0.05
Chemical Fiber	0.05	0.05	0.05	0.05	0.05	0.08	0.08	0.08	0.04	0.04	0.04	0.04	0.04	0.04	0.08	0.04	0.08	0.05
Rubber Products	0.05	0.05	0.05	0.05	0.05	0.08	0.08	0.08	0.04	0.04	0.04	0.04	0.04	0.04	0.08	0.04	0.08	0.05
Plastic Products	0.05	0.05	0.05	0.05	0.05	0.08	0.08	0.08	0.04	0.04	0.04	0.04	0.04	0.04	0.08	0.04	0.08	0.05
Nonmetal Mineral Products	0.05	0.05	0.05	0.05	0.05	0.08	0.08	0.08	0.04	0.04	0.04	0.04	0.04	0.04	0.08	0.04	0.08	0.05
Smelting and Pressing of Ferrous Metals	0.04	0.04	0.04	0.04	0.04	0.08	0.08	0.08	0.05	0.05	0.05	0.05	0.05	0.05	0.08	0.05	0.08	0.05
Smelting and Pressing of Nonferrous Metals	0.04	0.04	0.04	0.04	0.04	0.08	0.08	0.08	0.05	0.05	0.05	0.05	0.05	0.05	0.08	0.05	0.08	0.05
Metal Products	0.04	0.04	0.04	0.04	0.04	0.08	0.08	0.08	0.05	0.05	0.05	0.05	0.05	0.05	0.08	0.05	0.08	0.05
Ordinary Machinery	0.05	0.05	0.05	0.05	0.05	0.08	0.08	0.08	0.04	0.04	0.04	0.04	0.04	0.04	0.08	0.04	0.08	0.05
Equipment for Special Purposes	0.05	0.05	0.05	0.05	0.05	0.08	0.08	0.08	0.04	0.04	0.04	0.04	0.04	0.04	0.08	0.04	0.08	0.05
Transportation Equipment	0.05	0.05	0.05	0.05	0.05	0.08	0.08	0.08	0.04	0.04	0.04	0.04	0.04	0.04	0.08	0.04	0.08	0.05
Electric Equipment and Machinery	0.04	0.04	0.04	0.04	0.04	0.08	0.08	0.08	0.05	0.05	0.05	0.05	0.05	0.05	0.08	0.05	0.08	0.05
Electronic and Telecommunications Equipment	0.04	0.04	0.04	0.04	0.04	0.08	0.08	0.08	0.05	0.05	0.05	0.05	0.05	0.05	0.08	0.05	0.08	0.05
Instruments, Meters, Cultural and Office Machinery	0.04	0.04	0.04	0.04	0.04	0.08	0.08	0.08	0.05	0.05	0.05	0.05	0.05	0.05	0.08	0.05	0.08	0.05
Other Manufacturing Industry	0.05	0.05	0.05	0.05	0.05	0.08	0.08	0.08	0.04	0.04	0.04	0.04	0.04	0.04	0.08	0.04	0.08	0.05
Scrap and waste	0.05	0.05	0.05	0.05	0.05	0.08	0.08	0.08	0.04	0.04	0.04	0.04	0.04	0.04	0.08	0.04	0.08	0.05
Production and Supply of Electric Power, Steam and Hot Water	0.04	0.08	0.08	0.08	0.08	0.06	0.06	0.06	0.03	0.03	0.03	0.03	0.03	0.03	0.06	0.03	0.06	0.05
Production and Supply of Gas	0.04	0.08	0.08	0.08	0.08	0.06	0.06	0.06	0.03	0.03	0.03	0.03	0.03	0.03	0.06	0.03	0.06	0.05
Production and Supply of Tap Water	0.04	0.08	0.08	0.08	0.08	0.06	0.06	0.06	0.03	0.03	0.03	0.03	0.03	0.03	0.06	0.03	0.06	0.05
Construction	0.04	0.04	0.04	0.04	0.04	0.05	0.05	0.05	0.08	0.08	0.08	0.08	0.08	0.08	0.05	0.08	0.05	0.05
Transportation, Storage, Post and Telecommunication Services	0	0	0	0	0	0.04	0.04	0.04	0.04	0.04	0.04	0.04	0.04	0.04	0.04	0.13	0.04	0.05
Wholesale, Retail Trade and Catering Services	0.04	0.04	0.04	0.04	0.04	0.04	0.04	0.04	0.05	0.05	0.05	0.05	0.05	0.05	0.04	0.05	0.04	0.05
Others	0.04	0.04	0.04	0.04	0.04	0.04	0.04	0.04	0.05	0.05	0.05	0.05	0.05	0.05	0.04	0.05	0.04	0.05
Urban	0.04	0.04	0.04	0.04	0.04	0.04	0.04	0.04	0.05	0.05	0.05	0.05	0.05	0.05	0.04	0.05	0.04	0.05
Rural	0.04	0.04	0.04	0.04	0.04	0.04	0.04	0.04	0.05	0.05	0.05	0.05	0.05	0.05	0.04	0.05	0.04	0.05

## Sheet: AC_UN_case 2
	Raw Coal	cleaned coal	washehed coal	Briquettes	Coke	Coke Oven	Other Gas	other Coking products	Crude Oil	Gasoline	Kerosene	Diesel Oil	Fuel Oil	LPG	Refinery	Petroleum	Natural Gas	Process (Mt CO2)
Farming, Forestry, Animal Husbandry, Findhery and Water Conservancy	0.2	0.2	0.2	0.2	0.2	0	0	0.2	0.2	0.2	0.2	0.2	0.2	0.2	0	0	0	0.05
Coal Mining and Dressing	0.2	0.2	0.2	0.2	0.2	0.05	0.05	0.05	0.05	0.05	0.05	0.05	0.05	0.05	0.05	0.05	0.05	0.05
Petroleum and Natural Gas Extraction	0.2	0.2	0.2	0.2	0.2	0.05	0.05	0.05	0.25	0.25	0.25	0.25	0.25	0.25	0.05	0.25	0.05	0.05
Ferrous Metals Mining and Dressing	0.2	0.2	0.2	0.2	0.2	0.05	0.05	0.05	0.25	0.25	0.25	0.25	0.25	0.25	0.05	0.25	0.05	0.05
Nonferrous Metals Mining and Dressing	0.2	0.2	0.2	0.2	0.2	0.05	0.05	0.05	0.25	0.25	0.25	0.25	0.25	0.25	0.05	0.25	0.05	0.05
Nonmetal Minerals Mining and Dressing	0.2	0.2	0.2	0.2	0.2	0.25	0.25	0.25	0.2	0.2	0.2	0.2	0.2	0.2	0.25	0.2	0.25	0.05
Other Minerals Mining and Dressing	0.2	0.2	0.2	0.2	0.2	0.25	0.25	0.25	0.2	0.2	0.2	0.2	0.2	0.2	0.25	0.2	0.25	0.05
Logging and Transport of Wood and Bamboo（not in IS）	0.2	0.2	0.2	0.2	0.2	0.25	0.25	0.25	0.2	0.2	0.2	0.2	0.2	0.2	0.25	0.2	0.25	0.05
Food Processing	0.2	0.2	0.2	0.2	0.2	0.25	0.25	0.25	0.05	0.05	0.05	0.05	0.05	0.05	0.25	0.05	0.25	0.05
Food Production	0.2	0.2	0.2	0.2	0.2	0.25	0.25	0.25	0.05	0.05	0.05	0.05	0.05	0.05	0.25	0.05	0.25	0.05
Beverage Production	0.2	0.2	0.2	0.2	0.2	0.25	0.25	0.25	0.05	0.05	0.05	0.05	0.05	0.05	0.25	0.05	0.25	0.05
Tobacco Processing	0.2	0.2	0.2	0.2	0.2	0.25	0.25	0.25	0.05	0.05	0.05	0.05	0.05	0.05	0.25	0.05	0.25	0.05
Textile Industry	0.2	0.2	0.2	0.2	0.2	0.25	0.25	0.25	0.05	0.05	0.05	0.05	0.05	0.05	0.25	0.05	0.25	0.05
Garments and Other Fiber Products	0.2	0.2	0.2	0.2	0.2	0.25	0.25	0.25	0.05	0.05	0.05	0.05	0.05	0.05	0.25	0.05	0.25	0.05
Leather, Furs, Down and Related Products	0.2	0.2	0.2	0.2	0.2	0.25	0.25	0.25	0.2	0.2	0.2	0.2	0.2	0.2	0.25	0.2	0.25	0.05
Timber Processing, Bamboo, Cane, Palm Fiber & Straw Products	0.2	0.2	0.2	0.2	0.2	0.25	0.25	0.25	0.2	0.2	0.2	0.2	0.2	0.2	0.25	0.2	0.25	0.05
Furniture Manufacturing	0.2	0.2	0.2	0.2	0.2	0.25	0.25	0.25	0.2	0.2	0.2	0.2	0.2	0.2	0.25	0.2	0.25	0.05
Papermaking and Paper Products	0.2	0.2	0.2	0.2	0.2	0.25	0.25	0.25	0.2	0.2	0.2	0.2	0.2	0.2	0.25	0.2	0.25	0.05
Printing and Record Medium Reproduction	0.2	0.2	0.2	0.2	0.2	0.25	0.25	0.25	0.2	0.2	0.2	0.2	0.2	0.2	0.25	0.2	0.25	0.05
Cultural, Educational and Sports Articles	0.2	0.2	0.2	0.2	0.2	0.25	0.25	0.25	0.2	0.2	0.2	0.2	0.2	0.2	0.25	0.2	0.25	0.05
Petroleum Processing and Coking	0.2	0.2	0.2	0.2	0.2	0.25	0.25	0.25	0.05	0.05	0.05	0.05	0.05	0.05	0.25	0.05	0.25	0.05
Raw Chemical Materials and Chemical Products	0.2	0.2	0.2	0.2	0.2	0.25	0.25	0.25	0.2	0.2	0.2	0.2	0.2	0.2	0.25	0.2	0.25	0.05
Medical and Pharmaceutical Products	0.2	0.2	0.2	0.2	0.2	0.25	0.25	0.25	0.2	0.2	0.2	0.2	0.2	0.2	0.25	0.2	0.25	0.05
Chemical Fiber	0.2	0.2	0.2	0.2	0.2	0.25	0.25	0.25	0.2	0.2	0.2	0.2	0.2	0.2	0.25	0.2	0.25	0.05
Rubber Products	0.2	0.2	0.2	0.2	0.2	0.25	0.25	0.25	0.2	0.2	0.2	0.2	0.2	0.2	0.25	0.2	0.25	0.05
Plastic Products	0.2	0.2	0.2	0.2	0.2	0.25	0.25	0.25	0.2	0.2	0.2	0.2	0.2	0.2	0.25	0.2	0.25	0.05
Nonmetal Mineral Products	0.2	0.2	0.2	0.2	0.2	0.25	0.25	0.25	0.2	0.2	0.2	0.2	0.2	0.2	0.25	0.2	0.25	0.05
Smelting and Pressing of Ferrous Metals	0.2	0.2	0.2	0.2	0.2	0.25	0.25	0.25	0.05	0.05	0.05	0.05	0.05	0.05	0.25	0.05	0.25	0.05
Smelting and Pressing of Nonferrous Metals	0.2	0.2	0.2	0.2	0.2	0.25	0.25	0.25	0.05	0.05	0.05	0.05	0.05	0.05	0.25	0.05	0.25	0.05
Metal Products	0.2	0.2	0.2	0.2	0.2	0.25	0.25	0.25	0.05	0.05	0.05	0.05	0.05	0.05	0.25	0.05	0.25	0.05
Ordinary Machinery	0.2	0.2	0.2	0.2	0.2	0.25	0.25	0.25	0.2	0.2	0.2	0.2	0.2	0.2	0.25	0.2	0.25	0.05
Equipment for Special Purposes	0.2	0.2	0.2	0.2	0.2	0.25	0.25	0.25	0.2	0.2	0.2	0.2	0.2	0.2	0.25	0.2	0.25	0.05
Transportation Equipment	0.2	0.2	0.2	0.2	0.2	0.25	0.25	0.25	0.2	0.2	0.2	0.2	0.2	0.2	0.25	0.2	0.25	0.05
Electric Equipment and Machinery	0.2	0.2	0.2	0.2	0.2	0.25	0.25	0.25	0.05	0.05	0.05	0.05	0.05	0.05	0.25	0.05	0.25	0.05
Electronic and Telecommunications Equipment	0.2	0.2	0.2	0.2	0.2	0.25	0.25	0.25	0.05	0.05	0.05	0.05	0.05	0.05	0.25	0.05	0.25	0.05
Instruments, Meters, Cultural and Office Machinery	0.2	0.2	0.2	0.2	0.2	0.25	0.25	0.25	0.05	0.05	0.05	0.05	0.05	0.05	0.25	0.05	0.25	0.05
Other Manufacturing Industry	0.2	0.2	0.2	0.2	0.2	0.25	0.25	0.25	0.2	0.2	0.2	0.2	0.2	0.2	0.25	0.2	0.25	0.05
Scrap and waste	0.2	0.2	0.2	0.2	0.2	0.25	0.25	0.25	0.2	0.2	0.2	0.2	0.2	0.2	0.25	0.2	0.25	0.05
Production and Supply of Electric Power, Steam and Hot Water	0.25	0.25	0.25	0.25	0.25	0.06	0.06	0.06	0.03	0.03	0.03	0.03	0.03	0.03	0.06	0.03	0.06	0.05
Production and Supply of Gas	0.25	0.25	0.25	0.25	0.25	0.06	0.06	0.06	0.03	0.03	0.03	0.03	0.03	0.03	0.06	0.03	0.06	0.05
Production and Supply of Tap Water	0.25	0.25	0.25	0.25	0.25	0.06	0.06	0.06	0.03	0.03	0.03	0.03	0.03	0.03	0.06	0.03	0.06	0.05
Construction	0.2	0.2	0.2	0.2	0.2	0.05	0.05	0.05	0.25	0.25	0.25	0.25	0.25	0.25	0.05	0.25	0.05	0.05
Transportation, Storage, Post and Telecommunication Services	0	0	0	0	0	0.2	0.2	0.2	0.24	0.24	0.24	0.24	0.24	0.24	0.2	0.24	0.2	0.05
Wholesale, Retail Trade and Catering Services	0.2	0.2	0.2	0.2	0.2	0.2	0.2	0.2	0.05	0.05	0.05	0.05	0.05	0.05	0.2	0.05	0.2	0.05
Others	0.2	0.2	0.2	0.2	0.2	0.2	0.2	0.2	0.05	0.05	0.05	0.05	0.05	0.05	0.2	0.05	0.2	0.05
Urban	0.2	0.2	0.2	0.2	0.2	0.2	0.2	0.2	0.05	0.05	0.05	0.05	0.05	0.05	0.2	0.05	0.2	0.05
Rural	0.2	0.2	0.2	0.2	0.2	0.2	0.2	0.2	0.05	0.05	0.05	0.05	0.05	0.05	0.2	0.05	0.2	0.05

## Sheet: AC_UN_case 3
	Raw Coal	cleaned coal	washehed coal	Briquettes	Coke	Coke Oven	Other Gas	other Coking products	Crude Oil	Gasoline	Kerosene	Diesel Oil	Fuel Oil	LPG	Refinery	Petroleum	Natural Gas	Process (Mt CO2)
Farming, Forestry, Animal Husbandry, Findhery and Water Conservancy	0.3	0.3	0.3	0.3	0.3	0	0	0.3	0.3	0.3	0.3	0.3	0.3	0.3	0	0	0	0.05
Coal Mining and Dressing	0.3	0.3	0.3	0.3	0.3	0.05	0.05	0.05	0.05	0.05	0.05	0.05	0.05	0.05	0.05	0.05	0.05	0.05
Petroleum and Natural Gas Extraction	0.3	0.3	0.3	0.3	0.3	0.05	0.05	0.05	0.4	0.4	0.4	0.4	0.4	0.4	0.05	0.4	0.05	0.05
Ferrous Metals Mining and Dressing	0.3	0.3	0.3	0.3	0.3	0.05	0.05	0.05	0.4	0.4	0.4	0.4	0.4	0.4	0.05	0.4	0.05	0.05
Nonferrous Metals Mining and Dressing	0.3	0.3	0.3	0.3	0.3	0.05	0.05	0.05	0.4	0.4	0.4	0.4	0.4	0.4	0.05	0.4	0.05	0.05
Nonmetal Minerals Mining and Dressing	0.25	0.25	0.25	0.25	0.25	0.4	0.4	0.4	0.3	0.3	0.3	0.3	0.3	0.3	0.4	0.3	0.4	0.05
Other Minerals Mining and Dressing	0.25	0.25	0.25	0.25	0.25	0.4	0.4	0.4	0.3	0.3	0.3	0.3	0.3	0.3	0.4	0.3	0.4	0.05
Logging and Transport of Wood and Bamboo（not in IS）	0.25	0.25	0.25	0.25	0.25	0.4	0.4	0.4	0.3	0.3	0.3	0.3	0.3	0.3	0.4	0.3	0.4	0.05
Food Processing	0.3	0.3	0.3	0.3	0.3	0.4	0.4	0.4	0.05	0.05	0.05	0.05	0.05	0.05	0.4	0.05	0.4	0.05
Food Production	0.3	0.3	0.3	0.3	0.3	0.4	0.4	0.4	0.05	0.05	0.05	0.05	0.05	0.05	0.4	0.05	0.4	0.05
Beverage Production	0.3	0.3	0.3	0.3	0.3	0.4	0.4	0.4	0.05	0.05	0.05	0.05	0.05	0.05	0.4	0.05	0.4	0.05
Tobacco Processing	0.3	0.3	0.3	0.3	0.3	0.4	0.4	0.4	0.05	0.05	0.05	0.05	0.05	0.05	0.4	0.05	0.4	0.05
Textile Industry	0.3	0.3	0.3	0.3	0.3	0.4	0.4	0.4	0.05	0.05	0.05	0.05	0.05	0.05	0.4	0.05	0.4	0.05
Garments and Other Fiber Products	0.3	0.3	0.3	0.3	0.3	0.4	0.4	0.4	0.05	0.05	0.05	0.05	0.05	0.05	0.4	0.05	0.4	0.05
Leather, Furs, Down and Related Products	0.25	0.25	0.25	0.25	0.25	0.4	0.4	0.4	0.3	0.3	0.3	0.3	0.3	0.3	0.4	0.3	0.4	0.05
Timber Processing, Bamboo, Cane, Palm Fiber & Straw Products	0.25	0.25	0.25	0.25	0.25	0.4	0.4	0.4	0.3	0.3	0.3	0.3	0.3	0.3	0.4	0.3	0.4	0.05
Furniture Manufacturing	0.25	0.25	0.25	0.25	0.25	0.4	0.4	0.4	0.3	0.3	0.3	0.3	0.3	0.3	0.4	0.3	0.4	0.05
Papermaking and Paper Products	0.25	0.25	0.25	0.25	0.25	0.4	0.4	0.4	0.3	0.3	0.3	0.3	0.3	0.3	0.4	0.3	0.4	0.05
Printing and Record Medium Reproduction	0.25	0.25	0.25	0.25	0.25	0.4	0.4	0.4	0.3	0.3	0.3	0.3	0.3	0.3	0.4	0.3	0.4	0.05
Cultural, Educational and Sports Articles	0.25	0.25	0.25	0.25	0.25	0.4	0.4	0.4	0.3	0.3	0.3	0.3	0.3	0.3	0.4	0.3	0.4	0.05
Petroleum Processing and Coking	0.3	0.3	0.3	0.3	0.3	0.4	0.4	0.4	0.05	0.05	0.05	0.05	0.05	0.05	0.4	0.05	0.4	0.05
Raw Chemical Materials and Chemical Products	0.25	0.25	0.25	0.25	0.25	0.4	0.4	0.4	0.3	0.3	0.3	0.3	0.3	0.3	0.4	0.3	0.4	0.05
Medical and Pharmaceutical Products	0.25	0.25	0.25	0.25	0.25	0.4	0.4	0.4	0.3	0.3	0.3	0.3	0.3	0.3	0.4	0.3	0.4	0.05
Chemical Fiber	0.25	0.25	0.25	0.25	0.25	0.4	0.4	0.4	0.3	0.3	0.3	0.3	0.3	0.3	0.4	0.3	0.4	0.05
Rubber Products	0.25	0.25	0.25	0.25	0.25	0.4	0.4	0.4	0.3	0.3	0.3	0.3	0.3	0.3	0.4	0.3	0.4	0.05
Plastic Products	0.25	0.25	0.25	0.25	0.25	0.4	0.4	0.4	0.3	0.3	0.3	0.3	0.3	0.3	0.4	0.3	0.4	0.05
Nonmetal Mineral Products	0.25	0.25	0.25	0.25	0.25	0.4	0.4	0.4	0.3	0.3	0.3	0.3	0.3	0.3	0.4	0.3	0.4	0.05
Smelting and Pressing of Ferrous Metals	0.3	0.3	0.3	0.3	0.3	0.4	0.4	0.4	0.05	0.05	0.05	0.05	0.05	0.05	0.4	0.05	0.4	0.05
Smelting and Pressing of Nonferrous Metals	0.3	0.3	0.3	0.3	0.3	0.4	0.4	0.4	0.05	0.05	0.05	0.05	0.05	0.05	0.4	0.05	0.4	0.05
Metal Products	0.3	0.3	0.3	0.3	0.3	0.4	0.4	0.4	0.05	0.05	0.05	0.05	0.05	0.05	0.4	0.05	0.4	0.05
Ordinary Machinery	0.25	0.25	0.25	0.25	0.25	0.4	0.4	0.4	0.3	0.3	0.3	0.3	0.3	0.3	0.4	0.3	0.4	0.05
Equipment for Special Purposes	0.25	0.25	0.25	0.25	0.25	0.4	0.4	0.4	0.3	0.3	0.3	0.3	0.3	0.3	0.4	0.3	0.4	0.05
Transportation Equipment	0.25	0.25	0.25	0.25	0.25	0.4	0.4	0.4	0.3	0.3	0.3	0.3	0.3	0.3	0.4	0.3	0.4	0.05
Electric Equipment and Machinery	0.3	0.3	0.3	0.3	0.3	0.4	0.4	0.4	0.05	0.05	0.05	0.05	0.05	0.05	0.4	0.05	0.4	0.05
Electronic and Telecommunications Equipment	0.3	0.3	0.3	0.3	0.3	0.4	0.4	0.4	0.05	0.05	0.05	0.05	0.05	0.05	0.4	0.05	0.4	0.05
Instruments, Meters, Cultural and Office Machinery	0.3	0.3	0.3	0.3	0.3	0.4	0.4	0.4	0.05	0.05	0.05	0.05	0.05	0.05	0.4	0.05	0.4	0.05
Other Manufacturing Industry	0.25	0.25	0.25	0.25	0.25	0.4	0.4	0.4	0.3	0.3	0.3	0.3	0.3	0.3	0.4	0.3	0.4	0.05
Scrap and waste	0.25	0.25	0.25	0.25	0.25	0.4	0.4	0.4	0.3	0.3	0.3	0.3	0.3	0.3	0.4	0.3	0.4	0.05
Production and Supply of Electric Power, Steam and Hot Water	0.4	0.4	0.4	0.4	0.4	0.06	0.06	0.06	0.03	0.03	0.03	0.03	0.03	0.03	0.06	0.03	0.06	0.05
Production and Supply of Gas	0.4	0.4	0.4	0.4	0.4	0.06	0.06	0.06	0.03	0.03	0.03	0.03	0.03	0.03	0.06	0.03	0.06	0.05
Production and Supply of Tap Water	0.4	0.4	0.4	0.4	0.4	0.06	0.06	0.06	0.03	0.03	0.03	0.03	0.03	0.03	0.06	0.03	0.06	0.05
Construction	0.3	0.3	0.3	0.3	0.3	0.05	0.05	0.05	0.4	0.4	0.4	0.4	0.4	0.4	0.05	0.4	0.05	0.05
Transportation, Storage, Post and Telecommunication Services	0	0	0	0	0	0.3	0.3	0.3	0.1281	0.1281	0.1281	0.1281	0.1281	0.1281	0.3	0.13	0.3	0.05
Wholesale, Retail Trade and Catering Services	0.3	0.3	0.3	0.3	0.3	0.3	0.3	0.3	0.05	0.05	0.05	0.05	0.05	0.05	0.3	0.05	0.3	0.05
Others	0.3	0.3	0.3	0.3	0.3	0.3	0.3	0.3	0.05	0.05	0.05	0.05	0.05	0.05	0.3	0.05	0.3	0.05
Urban	0.3	0.3	0.3	0.3	0.3	0.3	0.3	0.3	0.05	0.05	0.05	0.05	0.05	0.05	0.3	0.05	0.3	0.05
Rural	0.3	0.3	0.3	0.3	0.3	0.3	0.3	0.3	0.05	0.05	0.05	0.05	0.05	0.05	0.3	0.05	0.3	0.05

## Sheet: EF_UN
	Raw Coal	cleaned coal	washehed coal	Briquettes	Coke	Coke Oven	Other Gas	Coking products	Crude Oil	Gasoline	Kerosene	Diesel Oil	Fuel Oil	LPG	Refinery	Petroleum	Natural Gas	Process (Mt CO2)
Farming, Forestry, Animal Husbandry, Findhery and Water Conservancy	0.108464	0.0669379	0.161147	0.113422	0.021073	0.0929693	0.207012	0.143173	0.00681775	0.0123959	0.00743754	0.00805734	0.0136355	0.024172	0.0477242	0.0836723	0.0340887	0.015
Coal Mining and Dressing	0.108464	0.0669379	0.161147	0.113422	0.021073	0.0929693	0.207012	0.143173	0.00681775	0.0123959	0.00743754	0.00805734	0.0136355	0.024172	0.0477242	0.0836723	0.0340887	0.015
Petroleum and Natural Gas Extraction	0.108464	0.0669379	0.161147	0.113422	0.021073	0.0929693	0.207012	0.143173	0.00681775	0.0123959	0.00743754	0.00805734	0.0136355	0.024172	0.0477242	0.0836723	0.0340887	0.015
Ferrous Metals Mining and Dressing	0.108464	0.0669379	0.161147	0.113422	0.021073	0.0929693	0.207012	0.143173	0.00681775	0.0123959	0.00743754	0.00805734	0.0136355	0.024172	0.0477242	0.0836723	0.0340887	0.015
Nonferrous Metals Mining and Dressing	0.108464	0.0669379	0.161147	0.113422	0.021073	0.0929693	0.207012	0.143173	0.00681775	0.0123959	0.00743754	0.00805734	0.0136355	0.024172	0.0477242	0.0836723	0.0340887	0.015
Nonmetal Minerals Mining and Dressing	0.108464	0.0669379	0.161147	0.113422	0.021073	0.0929693	0.207012	0.143173	0.00681775	0.0123959	0.00743754	0.00805734	0.0136355	0.024172	0.0477242	0.0836723	0.0340887	0.015
Other Minerals Mining and Dressing	0.108464	0.0669379	0.161147	0.113422	0.021073	0.0929693	0.207012	0.143173	0.00681775	0.0123959	0.00743754	0.00805734	0.0136355	0.024172	0.0477242	0.0836723	0.0340887	0.015
Logging and Transport of Wood and Bamboo（not in IS）	0.108464	0.0669379	0.161147	0.113422	0.021073	0.0929693	0.207012	0.143173	0.00681775	0.0123959	0.00743754	0.00805734	0.0136355	0.024172	0.0477242	0.0836723	0.0340887	0.015
Food Processing	0.108464	0.0669379	0.161147	0.113422	0.021073	0.0929693	0.207012	0.143173	0.00681775	0.0123959	0.00743754	0.00805734	0.0136355	0.024172	0.0477242	0.0836723	0.0340887	0.015
Food Production	0.108464	0.0669379	0.161147	0.113422	0.021073	0.0929693	0.207012	0.143173	0.00681775	0.0123959	0.00743754	0.00805734	0.0136355	0.024172	0.0477242	0.0836723	0.0340887	0.015
Beverage Production	0.108464	0.0669379	0.161147	0.113422	0.021073	0.0929693	0.207012	0.143173	0.00681775	0.0123959	0.00743754	0.00805734	0.0136355	0.024172	0.0477242	0.0836723	0.0340887	0.015
Tobacco Processing	0.108464	0.0669379	0.161147	0.113422	0.021073	0.0929693	0.207012	0.143173	0.00681775	0.0123959	0.00743754	0.00805734	0.0136355	0.024172	0.0477242	0.0836723	0.0340887	0.015
Textile Industry	0.108464	0.0669379	0.161147	0.113422	0.021073	0.0929693	0.207012	0.143173	0.00681775	0.0123959	0.00743754	0.00805734	0.0136355	0.024172	0.0477242	0.0836723	0.0340887	0.015
Garments and Other Fiber Products	0.108464	0.0669379	0.161147	0.113422	0.021073	0.0929693	0.207012	0.143173	0.00681775	0.0123959	0.00743754	0.00805734	0.0136355	0.024172	0.0477242	0.0836723	0.0340887	0.015
Leather, Furs, Down and Related Products	0.108464	0.0669379	0.161147	0.113422	0.021073	0.0929693	0.207012	0.143173	0.00681775	0.0123959	0.00743754	0.00805734	0.0136355	0.024172	0.0477242	0.0836723	0.0340887	0.015
Timber Processing, Bamboo, Cane, Palm Fiber & Straw Products	0.108464	0.0669379	0.161147	0.113422	0.021073	0.0929693	0.207012	0.143173	0.00681775	0.0123959	0.00743754	0.00805734	0.0136355	0.024172	0.0477242	0.0836723	0.0340887	0.015
Furniture Manufacturing	0.108464	0.0669379	0.161147	0.113422	0.021073	0.0929693	0.207012	0.143173	0.00681775	0.0123959	0.00743754	0.00805734	0.0136355	0.024172	0.0477242	0.0836723	0.0340887	0.015
Papermaking and Paper Products	0.108464	0.0669379	0.161147	0.113422	0.021073	0.0929693	0.207012	0.143173	0.00681775	0.0123959	0.00743754	0.00805734	0.0136355	0.024172	0.0477242	0.0836723	0.0340887	0.015
Printing and Record Medium Reproduction	0.108464	0.0669379	0.161147	0.113422	0.021073	0.0929693	0.207012	0.143173	0.00681775	0.0123959	0.00743754	0.00805734	0.0136355	0.024172	0.0477242	0.0836723	0.0340887	0.015
Cultural, Educational and Sports Articles	0.108464	0.0669379	0.161147	0.113422	0.021073	0.0929693	0.207012	0.143173	0.00681775	0.0123959	0.00743754	0.00805734	0.0136355	0.024172	0.0477242	0.0836723	0.0340887	0.015
Petroleum Processing and Coking	0.108464	0.0669379	0.161147	0.113422	0.021073	0.0929693	0.207012	0.143173	0.00681775	0.0123959	0.00743754	0.00805734	0.0136355	0.024172	0.0477242	0.0836723	0.0340887	0.015
Raw Chemical Materials and Chemical Products	0.108464	0.0669379	0.161147	0.113422	0.021073	0.0929693	0.207012	0.143173	0.00681775	0.0123959	0.00743754	0.00805734	0.0136355	0.024172	0.0477242	0.0836723	0.0340887	0.015
Medical and Pharmaceutical Products	0.108464	0.0669379	0.161147	0.113422	0.021073	0.0929693	0.207012	0.143173	0.00681775	0.0123959	0.00743754	0.00805734	0.0136355	0.024172	0.0477242	0.0836723	0.0340887	0.015
Chemical Fiber	0.108464	0.0669379	0.161147	0.113422	0.021073	0.0929693	0.207012	0.143173	0.00681775	0.0123959	0.00743754	0.00805734	0.0136355	0.024172	0.0477242	0.0836723	0.0340887	0.015
Rubber Products	0.108464	0.0669379	0.161147	0.113422	0.021073	0.0929693	0.207012	0.143173	0.00681775	0.0123959	0.00743754	0.00805734	0.0136355	0.024172	0.0477242	0.0836723	0.0340887	0.015
Plastic Products	0.108464	0.0669379	0.161147	0.113422	0.021073	0.0929693	0.207012	0.143173	0.00681775	0.0123959	0.00743754	0.00805734	0.0136355	0.024172	0.0477242	0.0836723	0.0340887	0.015
Nonmetal Mineral Products	0.108464	0.0669379	0.161147	0.113422	0.021073	0.0929693	0.207012	0.143173	0.00681775	0.0123959	0.00743754	0.00805734	0.0136355	0.024172	0.0477242	0.0836723	0.0340887	0.015
Smelting and Pressing of Ferrous Metals	0.108464	0.0669379	0.161147	0.113422	0.021073	0.0929693	0.207012	0.143173	0.00681775	0.0123959	0.00743754	0.00805734	0.0136355	0.024172	0.0477242	0.0836723	0.0340887	0.015
Smelting and Pressing of Nonferrous Metals	0.108464	0.0669379	0.161147	0.113422	0.021073	0.0929693	0.207012	0.143173	0.00681775	0.0123959	0.00743754	0.00805734	0.0136355	0.024172	0.0477242	0.0836723	0.0340887	0.015
Metal Products	0.108464	0.0669379	0.161147	0.113422	0.021073	0.0929693	0.207012	0.143173	0.00681775	0.0123959	0.00743754	0.00805734	0.0136355	0.024172	0.0477242	0.0836723	0.0340887	0.015
Ordinary Machinery	0.108464	0.0669379	0.161147	0.113422	0.021073	0.0929693	0.207012	0.143173	0.00681775	0.0123959	0.00743754	0.00805734	0.0136355	0.024172	0.0477242	0.0836723	0.0340887	0.015
Equipment for Special Purposes	0.108464	0.0669379	0.161147	0.113422	0.021073	0.0929693	0.207012	0.143173	0.00681775	0.0123959	0.00743754	0.00805734	0.0136355	0.024172	0.0477242	0.0836723	0.0340887	0.015
Transportation Equipment	0.108464	0.0669379	0.161147	0.113422	0.021073	0.0929693	0.207012	0.143173	0.00681775	0.0123959	0.00743754	0.00805734	0.0136355	0.024172	0.0477242	0.0836723	0.0340887	0.015
Electric Equipment and Machinery	0.108464	0.0669379	0.161147	0.113422	0.021073	0.0929693	0.207012	0.143173	0.00681775	0.0123959	0.00743754	0.00805734	0.0136355	0.024172	0.0477242	0.0836723	0.0340887	0.015
Electronic and Telecommunications Equipment	0.108464	0.0669379	0.161147	0.113422	0.021073	0.0929693	0.207012	0.143173	0.00681775	0.0123959	0.00743754	0.00805734	0.0136355	0.024172	0.0477242	0.0836723	0.0340887	0.015
Instruments, Meters, Cultural and Office Machinery	0.108464	0.0669379	0.161147	0.113422	0.021073	0.0929693	0.207012	0.143173	0.00681775	0.0123959	0.00743754	0.00805734	0.0136355	0.024172	0.0477242	0.0836723	0.0340887	0.015
Other Manufacturing Industry	0.108464	0.0669379	0.161147	0.113422	0.021073	0.0929693	0.207012	0.143173	0.00681775	0.0123959	0.00743754	0.00805734	0.0136355	0.024172	0.0477242	0.0836723	0.0340887	0.015
Scrap and waste	0.108464	0.0669379	0.161147	0.113422	0.021073	0.0929693	0.207012	0.143173	0.00681775	0.0123959	0.00743754	0.00805734	0.0136355	0.024172	0.0477242	0.0836723	0.0340887	0.015
Production and Supply of Electric Power, Steam and Hot Water	0.108464	0.0669379	0.161147	0.113422	0.021073	0.0929693	0.207012	0.143173	0.00681775	0.0123959	0.00743754	0.00805734	0.0136355	0.024172	0.0477242	0.0836723	0.0340887	0.015
Production and Supply of Gas	0.108464	0.0669379	0.161147	0.113422	0.021073	0.0929693	0.207012	0.143173	0.00681775	0.0123959	0.00743754	0.00805734	0.0136355	0.024172	0.0477242	0.0836723	0.0340887	0.015
Production and Supply of Tap Water	0.108464	0.0669379	0.161147	0.113422	0.021073	0.0929693	0.207012	0.143173	0.00681775	0.0123959	0.00743754	0.00805734	0.0136355	0.024172	0.0477242	0.0836723	0.0340887	0.015
Construction	0.108464	0.0669379	0.161147	0.113422	0.021073	0.0929693	0.207012	0.143173	0.00681775	0.0123959	0.00743754	0.00805734	0.0136355	0.024172	0.0477242	0.0836723	0.0340887	0.015
Transportation, Storage, Post and Telecommunication Services	0.108464	0.0669379	0.161147	0.113422	0.021073	0.0929693	0.207012	0.143173	0.00681775	0.0123959	0.00743754	0.00805734	0.0136355	0.024172	0.0477242	0.0836723	0.0340887	0.015
Wholesale, Retail Trade and Catering Services	0.108464	0.0669379	0.161147	0.113422	0.021073	0.0929693	0.207012	0.143173	0.00681775	0.0123959	0.00743754	0.00805734	0.0136355	0.024172	0.0477242	0.0836723	0.0340887	0.015
Others	0.108464	0.0669379	0.161147	0.113422	0.021073	0.0929693	0.207012	0.143173	0.00681775	0.0123959	0.00743754	0.00805734	0.0136355	0.024172	0.0477242	0.0836723	0.0340887	0.015
Urban	0.108464	0.0669379	0.161147	0.113422	0.021073	0.0929693	0.207012	0.143173	0.00681775	0.0123959	0.00743754	0.00805734	0.0136355	0.024172	0.0477242	0.0836723	0.0340887	0.015
Rural	0.108464	0.0669379	0.161147	0.113422	0.021073	0.0929693	0.207012	0.143173	0.00681775	0.0123959	0.00743754	0.00805734	0.0136355	0.024172	0.0477242	0.0836723	0.0340887	0.015
